# Supplementary material for: DNA methylation profile of triple negative breast cancer-specific genes comparing lymph node positive patients to lymph node negative patients
Source: Sci Rep. 2016 Sep 27;6:33435. doi: 10.1038/srep33435 (PMC5037364; doi:10.1038/srep33435)
Supplement: Supplementary Table 1 [file srep33435-s1.xls]

## Sheet: Sheet3
DNA methylation profile of triple negative breast cancer-specific genes comparing lymph node positive patients to lymph node negative patients
Andrea Mathe, Michelle Wong-Brown, John F. Forbe, Stephen G. Braye, Warwick J. Locke, Clare Stirzaker, Susan J. Clark, Kelly A. Avery-Kiejda and Rodney J. Scott
Supplementary Table 1: Pathway enrichment analysis from promoter and enhancer genes comparing DNA methylation between primary tumours (IDC)and matched normal adjacent tissue (NAT).
	Pathway Name	Database	Enrichment Score	Enrichment p-value	% genes in pathway that are present	tissue type score	IDC vs. NAT score	Tissue type score	IDC vs. NAT score	# genes in list, in pathway	# genes not in list, in pathway	# genes in list, not in pathway	# genes not in list, not in pathway
hypomethylated genes	Axon guidance	kegg	11.2229	1.33646e-05	23.8636	2.64274	2.64274	2.47954	2.66847	21	67	393	4276
	Rap1 signaling pathway	kegg	11.0765	1.54714e-05	19.863	2.06342	2.06342	2.5156	2.78435	29	117	385	4226
	Platelet activation	kegg	9.48165	7.62382e-05	21.978	2.14548	2.14548	2.42245	2.62347	20	71	394	4272
	Mucin type O-Glycan biosynthesis	kegg	9.16194	0.000104959	37.5	2.18946	2.18946	2.458	2.53973	9	15	405	4328
	MAPK signaling pathway	kegg	8.84442	0.000144184	17.9487	2.03634	2.03634	2.50403	2.65273	28	128	386	4215
	TNF signaling pathway	kegg	8.13985	0.000291681	21.7949	1.88443	1.88443	2.65237	2.76756	17	61	397	4282
	Inflammatory mediator regulation of TRP channels	kegg	7.29784	0.000676998	21.7391	2.84761	2.84761	3.07398	3.43112	15	54	399	4289
	Circadian entrainment	kegg	6.63748	0.00131033	21.2121	2.36045	2.36045	2.71257	2.76779	14	52	400	4291
	PI3K-Akt signaling pathway	kegg	6.51346	0.00148334	14.7982	2.01244	2.01244	2.27722	2.4972	33	190	381	4153
	Ras signaling pathway	kegg	6.45898	0.00156639	16.4384	2.12742	2.12742	2.3785	2.50544	24	122	390	4221
	Transcriptional misregulation in cancer	kegg	6.2658	0.0019002	17.3913	2.54882	2.54882	2.79178	3.11801	20	95	394	4248
	Glutamatergic synapse	kegg	6.11673	0.00220566	19.4805	2.27617	2.27617	2.39667	2.60429	15	62	399	4281
	Glycosphingolipid biosynthesis - lacto and neolacto series	kegg	6.09302	0.00225857	35.2941	2.32897	2.32897	2.12278	2.66205	6	11	408	4332
	GnRH signaling pathway	kegg	5.94744	0.00261251	21.4286	2.38664	2.38664	2.86748	3.12913	12	44	402	4299
	T cell receptor signaling pathway	kegg	5.83987	0.00290923	20.3125	2.15494	2.15494	2.48462	2.74071	13	51	401	4292
hypermethylated genes	ECM-receptor interaction	kegg	11.217	1.34433e-05	29.8246	2.99162	2.99162	2.34663	2.43394	17	40	439	4261
	Pathways in cancer	kegg	10.7351	2.17674e-05	17.5373	3.13449	3.13449	2.63774	2.90305	47	221	409	4080
	PI3K-Akt signaling pathway	kegg	10.6379	2.39882e-05	18.3857	3.02577	3.02577	2.52118	2.68045	41	182	415	4119
	Focal adhesion	kegg	9.51091	7.40396e-05	20.7692	3.26146	3.26146	2.49244	2.66647	27	103	429	4198
	Signaling pathways regulating pluripotency of stem cells	kegg	8.53365	0.000196735	21.1009	3.37979	3.37979	2.72166	3.01797	23	86	433	4215
	Endocytosis	kegg	7.682	0.000461051	17.9641	3.44918	3.44918	2.54441	2.86461	30	137	426	4164
	Glycosaminoglycan biosynthesis - chondroitin sulfate / dermatan sulfate	kegg	7.03116	0.000883909	38.8889	3.62019	3.62019	2.65432	2.96978	7	11	449	4290
	Inflammatory mediator regulation of TRP channels	kegg	6.30297	0.00183086	21.7391	2.62474	2.62474	2.36998	2.626	15	54	441	4247
	Vitamin B6 metabolism	kegg	5.72845	0.0032521	75	2.92834	2.92834	2.75076	3.31008	3	1	453	4300
	Ras signaling pathway	kegg	5.18875	0.00557898	16.4384	3.38519	3.38519	2.82469	3.08223	24	122	432	4179
	Mucin type O-Glycan biosynthesis	kegg	5.15239	0.00578558	29.1667	4.43198	4.43198	3.33009	3.63843	7	17	449	4284
	Estrogen signaling pathway	kegg	5.06565	0.00630982	19.2308	3.03873	3.03873	2.79306	2.81597	15	63	441	4238
	Chronic myeloid leukemia	kegg	5.02395	0.00657847	22	3.47982	3.47982	3.16874	3.36233	11	39	445	4262
	Renal cell carcinoma	kegg	4.62447	0.00980887	23.0769	3.3014	3.3014	3.11296	3.14791	9	30	447	4271
	Rap1 signaling pathway	kegg	4.50981	0.0110006	15.7534	3.3775	3.3775	2.7636	2.95586	23	123	433	4178
