# Supplementary material for: DNA methylation profile of triple negative breast cancer-specific genes comparing lymph node positive patients to lymph node negative patients
Source: Sci Rep. 2016 Sep 27;6:33435. doi: 10.1038/srep33435 (PMC5037364; doi:10.1038/srep33435)
Supplement: Supplementary Table 2 [file srep33435-s2.xls]

## Sheet: Table for paper
DNA methylation profile of triple negative breast cancer-specific genes comparing lymph node positive patients to lymph node negative patients
Andrea Mathe, Michelle Wong-Brown, John F. Forbe, Stephen G. Braye, Warwick J. Locke, Clare Stirzaker, Susan J. Clark, Kelly A. Avery-Kiejda and Rodney J. Scott
Supplementary Table 2: Validated DMRs in study and validation cohort with DNA methylation values.
										study cohort			validation cohort
DMR number	Probeset.ID	consecutive	CHR	DMR	ENHANCER	MAPINFO	REGULATORY_FEATURE_GROUP	RELATION_TO_UCSC_CPG_ISLAND	UCSC_REFGENE_NAME	p.value.IDC.vs..NAT.	FoldChange.IDC.vs..NAT...Description.	Estimate.IDC.vs..NAT.	p.value.IDC.vs..NAT.	FoldChange.IDC.vs..NAT...Description.	Estimate.IDC.vs..NAT.
1	cg10796749	117	1		NA	10056800	Unclassified_Cell_type_specific	N_Shore	RBP7	0.00342206	IDC down vs NAT	-0.295992	0.000769187	IDC down vs NAT	-0.277185
1	cg14202757	118	1		NA	10056800	Unclassified_Cell_type_specific	N_Shore	RBP7	0.00238705	IDC down vs NAT	-0.239901	0.00193102	IDC down vs NAT	-0.225217
1	cg20413202	119	1		NA	10056900	Unclassified_Cell_type_specific	N_Shore	RBP7	0.0172239	IDC down vs NAT	-0.247121	0.00606889	IDC down vs NAT	-0.224139
1	cg03406535	120	1		NA	10057000	Unclassified_Cell_type_specific	N_Shore	RBP7	0.0236085	IDC down vs NAT	-0.20016	0.00658083	IDC down vs NAT	-0.204235
2	cg12884406	455	1		NA	103574000			COL11A1;COL11A1;COL11A1;COL11A1;COL11A1;COL11A1;COL11A1;COL11A1	2.05e-05	IDC up vs NAT	0.337452	0.000484725	IDC up vs NAT	0.322635
2	cg00325149	456	1		NA	103574000			COL11A1;COL11A1;COL11A1;COL11A1	4.25e-05	IDC up vs NAT	0.367234	0.000880035	IDC up vs NAT	0.351853
2	cg24495344	457	1		NA	103574000			COL11A1;COL11A1;COL11A1;COL11A1	1.16e-06	IDC up vs NAT	0.377621	0.000145333	IDC up vs NAT	0.359876
2	cg26256793	458	1		TRUE	103574000			COL11A1;COL11A1;COL11A1;COL11A1	0.000221804	IDC up vs NAT	0.312853	0.00122849	IDC up vs NAT	0.324788
2	cg03520644	459	1		TRUE	103575000			COL11A1;COL11A1;COL11A1;COL11A1	1.16e-09	IDC up vs NAT	0.45624	5.19e-08	IDC up vs NAT	0.449585
2	cg00172849	460	1		TRUE	103575000			COL11A1;COL11A1;COL11A1;COL11A1	8.5e-08	IDC up vs NAT	0.245636	9.82e-07	IDC up vs NAT	0.238662
2	cg16968885	461	1		TRUE	103575000			COL11A1;COL11A1;COL11A1;COL11A1	0.00133985	IDC up vs NAT	0.160463	0.0099191	IDC up vs NAT	0.143431
3	cg11522610	679	1		NA	106623000		Island		0.000344685	IDC up vs NAT	0.15731	6.29e-05	IDC up vs NAT	0.165742
3	cg03009158	680	1		NA	106624000		Island		0.00249689	IDC up vs NAT	0.339433	0.00893016	IDC up vs NAT	0.317233
3	cg15699552	681	1		NA	106624000		Island		0.00541888	IDC up vs NAT	0.214507	0.00809315	IDC up vs NAT	0.187094
3	cg10779492	682	1		NA	106624000		Island		0.000101926	IDC up vs NAT	0.263625	0.000365975	IDC up vs NAT	0.264731
3	cg06086598	683	1		NA	106624000		Island		2.86e-07	IDC up vs NAT	0.203278	1.98e-09	IDC up vs NAT	0.22524
4	cg18533397	1550	1		NA	110186000	Unclassified	Island		0.000244152	IDC down vs NAT	-0.317971	8.63e-07	IDC down vs NAT	-0.329738
4	cg00924017	1551	1		NA	110186000	Unclassified	Island		0.00123375	IDC down vs NAT	-0.288462	2.13e-05	IDC down vs NAT	-0.31026
4	cg22221025	1552	1		NA	110186000	Unclassified	Island		0.00292428	IDC down vs NAT	-0.180115	3.6e-05	IDC down vs NAT	-0.194189
4	cg26668989	1553	1		NA	110186000	Unclassified	Island		0.0475227	IDC down vs NAT	-0.130127	0.000207903	IDC down vs NAT	-0.159696
5	cg05376982	1614	1		NA	110255000			GSTM5	0.00394609	IDC up vs NAT	0.166407	0.0130707	IDC up vs NAT	0.162201
5	cg20803293	1615	1		NA	110255000			GSTM5	0.00845045	IDC up vs NAT	0.249238	0.0049562	IDC up vs NAT	0.298331
5	cg25210835	1616	1		NA	110255000			GSTM5	0.000152595	IDC up vs NAT	0.289403	6.73e-05	IDC up vs NAT	0.30015
5	cg24467349	1617	1		NA	110255000			GSTM5	0.00203549	IDC up vs NAT	0.204696	0.00587015	IDC up vs NAT	0.18994
5	cg12858902	1618	1		NA	110255000			GSTM5	0.00819532	IDC up vs NAT	0.186844	0.00728097	IDC up vs NAT	0.210528
5	cg14377951	1619	1		NA	110255000			GSTM5;GSTM5	0.0122895	IDC up vs NAT	0.1347	0.0122714	IDC up vs NAT	0.122383
6	cg18786873	1747	1	DMR	TRUE	110611000		Island	ALX3	0.000538301	IDC up vs NAT	0.337586	0.00114363	IDC up vs NAT	0.328831
6	cg00484358	1748	1	DMR	TRUE	110611000		Island	ALX3	0.0270338	IDC up vs NAT	0.112457	0.0100285	IDC up vs NAT	0.107853
6	cg11071207	1749	1	RDMR	TRUE	110611000		Island	ALX3	0.00212497	IDC up vs NAT	0.326968	0.00211832	IDC up vs NAT	0.352227
6	cg06215569	1750	1	RDMR	TRUE	110611000		Island	ALX3	6.79e-05	IDC up vs NAT	0.456267	7.18e-05	IDC up vs NAT	0.478396
6	cg22494858	1751	1	DMR	TRUE	110612000		Island	ALX3	0.0181494	IDC up vs NAT	0.205221	0.00224756	IDC up vs NAT	0.223045
7	cg27432826	1788	1	DMR	TRUE	110673000		N_Shore		0.0119809	IDC up vs NAT	0.237562	0.0067815	IDC up vs NAT	0.251803
7	cg02103924	1789	1		TRUE	110673000		Island		0.00109826	IDC up vs NAT	0.289327	0.000521217	IDC up vs NAT	0.317905
7	cg25207248	1790	1		TRUE	110673000		Island		0.000175651	IDC up vs NAT	0.256221	0.000119352	IDC up vs NAT	0.262754
7	cg01016662	1791	1	DMR	TRUE	110673000		Island		0.00379874	IDC up vs NAT	0.462658	0.00117182	IDC up vs NAT	0.469325
7	cg09819083	1792	1		TRUE	110673000		Island		0.00745372	IDC up vs NAT	0.231016	0.00153862	IDC up vs NAT	0.239965
7	cg04043150	1793	1		TRUE	110673000		Island		9.95e-05	IDC up vs NAT	0.246008	4.5e-05	IDC up vs NAT	0.27373
8	cg23279117	2185	1		TRUE	111814000		Island		0.000280734	IDC up vs NAT	0.321129	0.000527642	IDC up vs NAT	0.287873
8	cg07197785	2186	1		TRUE	111814000		Island		5.14e-05	IDC up vs NAT	0.317482	0.000370227	IDC up vs NAT	0.320117
8	cg10989634	2187	1		TRUE	111814000		Island		0.000664839	IDC up vs NAT	0.209655	0.00597125	IDC up vs NAT	0.223211
8	cg13469595	2188	1		TRUE	111814000		Island		0.00510848	IDC up vs NAT	0.224424	0.00175151	IDC up vs NAT	0.244188
9	cg11685510	2599	1		NA	113286000		Island		0.0189598	IDC up vs NAT	0.203851	0.0149567	IDC up vs NAT	0.1931
9	cg13060157	2600	1		TRUE	113287000		Island		0.0290512	IDC up vs NAT	0.150015	0.0232948	IDC up vs NAT	0.126469
9	cg22865470	2601	1		TRUE	113287000	Unclassified_Cell_type_specific	Island		0.00783138	IDC up vs NAT	0.306314	0.0113744	IDC up vs NAT	0.248392
9	cg12549600	2602	1		TRUE	113287000		Island		0.017001	IDC up vs NAT	0.217218	0.0194237	IDC up vs NAT	0.202317
10	cg00916635	2814	1		TRUE	114414000	Promoter_Associated		PTPN22;PTPN22;PTPN22;PTPN22	0.00633036	IDC down vs NAT	-0.267033	0.000404326	IDC down vs NAT	-0.293137
10	cg14385738	2815	1		TRUE	114414000	Promoter_Associated		PTPN22;PTPN22;PTPN22;PTPN22	0.00486254	IDC down vs NAT	-0.178882	0.000130008	IDC down vs NAT	-0.196319
11	cg24371425	3113	1		NA	11561500		Island	PTCHD2	2.42e-06	IDC up vs NAT	0.251505	1.69e-06	IDC up vs NAT	0.235209
11	cg08243619	3114	1		NA	11561700		Island	PTCHD2	0.00187985	IDC up vs NAT	0.201721	0.00607996	IDC up vs NAT	0.176836
11	cg10116490	3115	1		NA	11561700		Island	PTCHD2	0.00012944	IDC up vs NAT	0.176232	0.00153815	IDC up vs NAT	0.167752
11	cg13863764	3116	1		NA	11561900		Island	PTCHD2	1.38e-05	IDC up vs NAT	0.212613	0.00741397	IDC up vs NAT	0.169659
11	cg09573658	3117	1		NA	11562000		Island	PTCHD2	0.00556661	IDC up vs NAT	0.120459	0.0137102	IDC up vs NAT	0.125624
12	cg14166209	3434	1		NA	117047000	Promoter_Associated			0.0355569	IDC down vs NAT	-0.153564	0.00311385	IDC down vs NAT	-0.206567
12	cg00960147	3435	1		TRUE	117052000				0.0352633	IDC down vs NAT	-0.150569	0.00507631	IDC down vs NAT	-0.18683
12	cg10180415	3436	1		NA	117058000	Promoter_Associated		CD58;CD58	4.71e-06	IDC down vs NAT	-0.310887	0.000187564	IDC down vs NAT	-0.303874
12	cg26118759	3437	1		NA	117058000	Promoter_Associated		CD58;CD58	0.0463403	IDC down vs NAT	-0.18619	0.0147788	IDC down vs NAT	-0.25478
13	cg26313955	3459	1		NA	117113000	Promoter_Associated	N_Shore	CD58;CD58;CD58	0.00844827	IDC down vs NAT	-0.152988	4.71e-06	IDC down vs NAT	-0.184435
13	cg09584521	3460	1		NA	117113000	Promoter_Associated	N_Shore	CD58;CD58;CD58	9.66e-05	IDC down vs NAT	-0.366536	2.89e-05	IDC down vs NAT	-0.362571
13	cg14042132	3461	1		NA	117113000	Promoter_Associated	N_Shore	CD58;CD58;CD58	0.000161484	IDC down vs NAT	-0.144204	0.00162101	IDC down vs NAT	-0.122123
14	cg05172122	3994	1		NA	119527000		Island	TBX15	0.01609	IDC up vs NAT	0.127674	0.0108749	IDC up vs NAT	0.142671
14	cg24144440	3995	1	DMR	NA	119527000		Island	TBX15	0.00295198	IDC up vs NAT	0.22362	0.00412033	IDC up vs NAT	0.236131
14	cg02829688	3996	1	DMR	NA	119527000		Island	TBX15	8.74e-05	IDC up vs NAT	0.338165	4.48e-06	IDC up vs NAT	0.360056
14	cg21647227	3997	1	DMR	NA	119527000		Island	TBX15	0.00233196	IDC up vs NAT	0.311705	2.24e-05	IDC up vs NAT	0.35274
14	cg13080379	3998	1	DMR	NA	119527000		Island	TBX15	0.000787865	IDC up vs NAT	0.281458	4.66e-06	IDC up vs NAT	0.321545
14	cg26104752	3999	1	CDMR	NA	119527000		S_Shore	TBX15	0.010648	IDC up vs NAT	0.286646	0.000591555	IDC up vs NAT	0.353922
15	cg10145246	4001	1	CDMR	NA	119528000		N_Shore	TBX15	0.0027903	IDC up vs NAT	0.222724	0.003047	IDC up vs NAT	0.219327
15	cg04707332	4002	1	CDMR	NA	119528000		N_Shore	TBX15	0.000320611	IDC up vs NAT	0.194191	0.00707228	IDC up vs NAT	0.179947
15	cg21170796	4003	1		NA	119528000		N_Shore	TBX15	1.97e-06	IDC up vs NAT	0.288582	0.000360087	IDC up vs NAT	0.256841
16	cg07820868	4005	1		NA	119529000		N_Shore	TBX15	4.36e-07	IDC up vs NAT	0.36897	1.29e-05	IDC up vs NAT	0.348916
16	cg15513743	4006	1		NA	119529000		N_Shore	TBX15	3.55e-05	IDC up vs NAT	0.323419	4.86e-05	IDC up vs NAT	0.326979
16	cg27517681	4007	1		NA	119529000		N_Shore	TBX15	2.91e-05	IDC up vs NAT	0.299018	0.000188372	IDC up vs NAT	0.308645
16	cg05363616	4008	1		NA	119529000		N_Shore	TBX15	0.00158889	IDC up vs NAT	0.192252	0.000629443	IDC up vs NAT	0.188065
16	cg09260773	4009	1		NA	119529000		N_Shore	TBX15	0.00245088	IDC up vs NAT	0.279359	0.00778233	IDC up vs NAT	0.277574
16	cg03989260	4010	1		NA	119529000		N_Shore	TBX15	0.00171745	IDC up vs NAT	0.235406	0.0107972	IDC up vs NAT	0.219182
16	cg02177231	4011	1		TRUE	119530000		Island	TBX15	0.000594277	IDC up vs NAT	0.390605	0.00363921	IDC up vs NAT	0.317333
16	cg23588217	4012	1	DMR	TRUE	119530000		Island	TBX15	0.00779801	IDC up vs NAT	0.288657	0.00998682	IDC up vs NAT	0.294449
17	cg03760839	4021	1		TRUE	119532000		N_Shore	TBX15	8.16e-05	IDC up vs NAT	0.139205	0.00235617	IDC up vs NAT	0.119668
17	cg24842086	4022	1		TRUE	119532000		N_Shore	TBX15	0.00948019	IDC up vs NAT	0.182858	0.0235321	IDC up vs NAT	0.191597
18	cg22123542	4376	1		NA	120905000		N_Shore	HIST2H2BA	0.0436475	IDC up vs NAT	0.118372	0.00631755	IDC up vs NAT	0.126513
18	cg25137968	4377	1		NA	120905000		N_Shore	HIST2H2BA	4.57e-05	IDC up vs NAT	0.282643	0.00038435	IDC up vs NAT	0.239119
18	cg04080517	4378	1		NA	120905000		N_Shore	HIST2H2BA	0.00730004	IDC up vs NAT	0.16029	0.0109908	IDC up vs NAT	0.145006
18	cg13688123	4379	1		NA	120906000		N_Shore	HIST2H2BA	0.0185988	IDC up vs NAT	0.186874	0.00740785	IDC up vs NAT	0.166984
18	cg05659741	4380	1		NA	120906000		Island	HIST2H2BA	0.000129183	IDC up vs NAT	0.27349	0.0135093	IDC up vs NAT	0.183637
19	cg20426768	4892	1	RDMR	NA	1296670				0.0205753	IDC up vs NAT	0.155516	0.00176954	IDC up vs NAT	0.175859
19	cg24153574	4893	1		NA	1296960	Unclassified_Cell_type_specific			0.0200173	IDC up vs NAT	0.195741	0.000129303	IDC up vs NAT	0.260926
19	cg21165029	4894	1		NA	1297200				0.00627084	IDC up vs NAT	0.257768	0.000214714	IDC up vs NAT	0.367493
19	cg03400623	4895	1		NA	1297240				0.0282251	IDC up vs NAT	0.21991	0.002686	IDC up vs NAT	0.29918
19	cg22109675	4896	1		NA	1297570				0.000187164	IDC up vs NAT	0.408351	5.71e-05	IDC up vs NAT	0.495859
19	cg15492552	4897	1		NA	1297580				0.00358073	IDC up vs NAT	0.294302	0.000606756	IDC up vs NAT	0.341625
20	cg17282836	5118	1		NA	1397520		S_Shore	ATAD3C	0.0164602	IDC up vs NAT	0.172842	0.00604851	IDC up vs NAT	0.173663
20	cg10522845	5119	1		NA	1397840		S_Shore	ATAD3C	1.75e-05	IDC up vs NAT	0.265208	0.000124281	IDC up vs NAT	0.252853
20	cg24687970	5120	1		NA	1397900		S_Shore	ATAD3C	4.26e-08	IDC up vs NAT	0.47292	4.78e-06	IDC up vs NAT	0.462872
20	cg25101405	5121	1		NA	1398030		S_Shore	ATAD3C	8.03e-08	IDC up vs NAT	0.444944	1.29e-06	IDC up vs NAT	0.432086
21	cg11474093	5334	1		NA	144534000	Unclassified	Island		0.00603479	IDC up vs NAT	0.151236	0.0499431	IDC up vs NAT	0.105949
21	cg07313334	5335	1		NA	144534000	Unclassified	Island		0.0100483	IDC up vs NAT	0.174418	0.0244718	IDC up vs NAT	0.143247
21	cg24372299	5336	1		NA	144534000	Unclassified	Island		0.00517652	IDC up vs NAT	0.220302	0.0295563	IDC up vs NAT	0.165635
22	cg26152038	5763	1		NA	146544000		N_Shore		0.00820954	IDC down vs NAT	-0.182754	0.00766784	IDC down vs NAT	-0.196371
22	cg17856063	5764	1		NA	146544000		Island		0.00230282	IDC up vs NAT	0.256268	0.00907212	IDC up vs NAT	0.22733
22	cg23019889	5765	1		NA	146544000		Island		0.000207242	IDC up vs NAT	0.304927	0.000972633	IDC up vs NAT	0.295927
22	cg01701555	5766	1		NA	146544000		Island		0.00174597	IDC up vs NAT	0.243213	0.00114354	IDC up vs NAT	0.224273
22	cg10124710	5767	1		NA	146544000		Island		0.000119411	IDC up vs NAT	0.357343	0.000181318	IDC up vs NAT	0.363636
22	cg16237891	5768	1		NA	146545000	Unclassified_Cell_type_specific	S_Shore		0.00667632	IDC up vs NAT	0.282015	0.000159702	IDC up vs NAT	0.349856
23	cg21263664	5774	1		NA	146550000		Island		2.42e-05	IDC up vs NAT	0.328948	1.12e-05	IDC up vs NAT	0.3457
23	cg03526459	5775	1		NA	146550000		Island		7.97e-06	IDC up vs NAT	0.417495	6.1e-07	IDC up vs NAT	0.41898
23	cg16814483	5776	1		NA	146550000		Island		0.000333262	IDC up vs NAT	0.340807	2.16e-06	IDC up vs NAT	0.386455
23	cg02487331	5777	1		NA	146550000		Island		7.93e-05	IDC up vs NAT	0.334145	1.18e-06	IDC up vs NAT	0.35583
23	cg03229033	5778	1		NA	146551000		Island		0.0423416	IDC up vs NAT	0.127589	0.0115179	IDC up vs NAT	0.159242
23	cg20449590	5779	1		NA	146551000	Unclassified_Cell_type_specific	Island		0.00710602	IDC up vs NAT	0.330468	0.00768227	IDC up vs NAT	0.253673
23	cg06871074	5780	1	DMR	NA	146552000	Unclassified_Cell_type_specific	Island		0.0396868	IDC up vs NAT	0.238029	0.0121508	IDC up vs NAT	0.290627
23	cg21908235	5781	1	DMR	NA	146552000	Unclassified_Cell_type_specific	Island		0.00917191	IDC up vs NAT	0.222938	0.000114737	IDC up vs NAT	0.247845
23	cg16700924	5782	1	DMR	NA	146552000	Unclassified_Cell_type_specific	N_Shore		0.0448775	IDC up vs NAT	0.252717	0.00603073	IDC up vs NAT	0.333725
23	cg00838423	5783	1		NA	146552000	Unclassified_Cell_type_specific	Island		0.00434862	IDC up vs NAT	0.223574	0.00138801	IDC up vs NAT	0.265767
23	cg00044796	5784	1		NA	146552000	Unclassified_Cell_type_specific	Island		0.0106038	IDC up vs NAT	0.300108	0.00439244	IDC up vs NAT	0.308014
23	cg11576274	5785	1		NA	146553000		Island		0.00029649	IDC up vs NAT	0.278426	0.000113161	IDC up vs NAT	0.307409
24	cg06901711	5816	1		NA	146650000		Island	PDIA3P	0.0311141	IDC up vs NAT	0.182286	0.00259266	IDC up vs NAT	0.170708
24	cg12136274	5817	1		NA	146650000		Island	PDIA3P	0.00345791	IDC up vs NAT	0.223712	0.000672136	IDC up vs NAT	0.190117
24	cg05774978	5818	1		NA	146650000		Island	PDIA3P	0.000239024	IDC up vs NAT	0.258548	6.81e-06	IDC up vs NAT	0.255473
25	cg13850380	5980	1	DMR	NA	1475140	Gene_Associated_Cell_type_specific	Island	C1orf70	3.8e-05	IDC up vs NAT	0.393982	0.000247851	IDC up vs NAT	0.35344
25	cg00813378	5981	1	DMR	NA	1475210	Gene_Associated_Cell_type_specific	Island	C1orf70	7.82e-06	IDC up vs NAT	0.306361	0.000588826	IDC up vs NAT	0.231594
25	cg08738570	5982	1	DMR	NA	1475270	Gene_Associated_Cell_type_specific	N_Shore	C1orf70	0.000139437	IDC up vs NAT	0.325695	0.00910735	IDC up vs NAT	0.236369
26	cg22497741	5988	1	DMR	NA	1475640	Gene_Associated_Cell_type_specific	N_Shore	C1orf70	0.00364385	IDC up vs NAT	0.228673	0.000933111	IDC up vs NAT	0.230441
26	cg16306898	5989	1	DMR	NA	1475680	Gene_Associated_Cell_type_specific	N_Shore	C1orf70	0.00327986	IDC up vs NAT	0.41592	0.00497987	IDC up vs NAT	0.360759
26	cg16601494	5990	1		NA	1475740	Gene_Associated_Cell_type_specific	N_Shore	C1orf70;C1orf70	0.000853635	IDC up vs NAT	0.369256	0.000721509	IDC up vs NAT	0.311997
26	cg15487867	5991	1		NA	1475740	Gene_Associated_Cell_type_specific	N_Shore	C1orf70	0.000992689	IDC up vs NAT	0.350497	0.00300467	IDC up vs NAT	0.281618
27	cg17442776	6009	1		NA	147719000		Island		3.39e-06	IDC up vs NAT	0.187292	5.17e-06	IDC up vs NAT	0.18746
27	cg00769810	6010	1		NA	147719000		Island		7.33e-06	IDC up vs NAT	0.144121	0.000443012	IDC up vs NAT	0.132198
27	cg21639031	6011	1		NA	147719000		Island		0.00012626	IDC up vs NAT	0.168828	0.00232826	IDC up vs NAT	0.140115
28	cg00428214	6040	1		NA	147775000		Island		0.0217254	IDC up vs NAT	0.186854	0.00219654	IDC up vs NAT	0.236453
28	cg02490708	6041	1	DMR	NA	147776000		Island		0.0150048	IDC up vs NAT	0.166461	0.00432868	IDC up vs NAT	0.188602
28	cg00721572	6042	1	DMR	NA	147776000		S_Shore		0.00138217	IDC up vs NAT	0.288089	0.000620403	IDC up vs NAT	0.312384
29	cg18140268	6046	1		NA	147782000		N_Shore		1.47e-06	IDC up vs NAT	0.346571	1.38e-06	IDC up vs NAT	0.354108
29	cg19265480	6047	1		NA	147782000		N_Shore		3.93e-05	IDC up vs NAT	0.271083	2.23e-06	IDC up vs NAT	0.284538
29	cg23206461	6048	1		NA	147782000		Island		0.00276205	IDC up vs NAT	0.283804	0.00150476	IDC up vs NAT	0.305017
29	cg13392957	6049	1		NA	147782000		Island		0.00554352	IDC up vs NAT	0.255219	0.0123129	IDC up vs NAT	0.230104
29	cg13067553	6050	1		NA	147782000		Island		0.0183102	IDC up vs NAT	0.251838	0.0136544	IDC up vs NAT	0.251259
29	cg03242265	6051	1		NA	147782000		Island		0.0133173	IDC up vs NAT	0.2287	0.00758715	IDC up vs NAT	0.228331
30	cg15829969	6067	1		NA	147801000				2.2e-11	IDC up vs NAT	0.3194	6.36e-05	IDC up vs NAT	0.29398
30	cg10207181	6068	1		NA	147801000				1.7e-05	IDC up vs NAT	0.180359	0.00139261	IDC up vs NAT	0.168329
30	cg03951833	6069	1		NA	147801000				3.96e-05	IDC up vs NAT	0.224577	0.000614425	IDC up vs NAT	0.188194
30	cg02451774	6070	1		NA	147801000				2.12e-07	IDC up vs NAT	0.287791	5.74e-10	IDC up vs NAT	0.301418
31	cg13502125	6086	1	RDMR	NA	147826000		Island		5.03e-05	IDC up vs NAT	0.235951	0.00208139	IDC up vs NAT	0.18526
31	cg06216408	6087	1	RDMR	NA	147826000		Island		0.000171397	IDC up vs NAT	0.151199	9.57e-05	IDC up vs NAT	0.176837
31	cg19639898	6088	1	RDMR	NA	147827000		S_Shore		4.6e-09	IDC up vs NAT	0.321145	1.32e-09	IDC up vs NAT	0.337036
31	cg12099459	6089	1	RDMR	NA	147827000		S_Shore		0.00185761	IDC up vs NAT	0.122291	0.000288786	IDC up vs NAT	0.120307
31	cg10486098	6090	1	RDMR	NA	147827000		S_Shore		0.000283897	IDC up vs NAT	0.136498	7.7e-05	IDC up vs NAT	0.13878
32	cg26353598	6130	1		TRUE	14824800				0.0133171	IDC down vs NAT	-0.163039	0.00800728	IDC down vs NAT	-0.16436
32	cg12133498	6131	1	DMR	NA	148248000		Island		0.0020595	IDC up vs NAT	0.172334	0.00189223	IDC up vs NAT	0.177365
32	cg01490578	6132	1	DMR	NA	148248000		Island		0.0058128	IDC up vs NAT	0.133316	0.00346219	IDC up vs NAT	0.145259
33	cg08933615	6242	1		NA	149147000		Island		0.00639313	IDC up vs NAT	0.21033	0.00396887	IDC up vs NAT	0.235201
33	cg15067806	6243	1		NA	149147000		N_Shore		0.000353213	IDC up vs NAT	0.408411	0.0021469	IDC up vs NAT	0.410215
33	cg17598466	6244	1		NA	149147000		N_Shore		0.00184797	IDC up vs NAT	0.324967	3.8e-05	IDC up vs NAT	0.410555
34	cg22481162	6261	1		NA	149156000		N_Shore		0.00434932	IDC up vs NAT	0.133587	0.000634865	IDC up vs NAT	0.140052
34	cg19343566	6262	1		NA	149156000		Island		0.0499722	IDC up vs NAT	0.193687	0.0230682	IDC up vs NAT	0.205167
34	cg19908485	6263	1		NA	149156000		Island		0.00679238	IDC up vs NAT	0.286783	0.00598846	IDC up vs NAT	0.273349
35	cg15472739	6342	1		NA	149287000		N_Shore	LOC388692	0.000694211	IDC up vs NAT	0.221525	0.000224822	IDC up vs NAT	0.226418
35	cg19612827	6343	1		NA	149287000		Island	LOC388692	0.00023828	IDC up vs NAT	0.166941	1.71e-05	IDC up vs NAT	0.208694
35	cg24854435	6344	1		NA	149287000		Island	LOC388692	1.05e-05	IDC up vs NAT	0.220941	8.21e-06	IDC up vs NAT	0.215637
35	cg10242032	6345	1		NA	149287000	Unclassified_Cell_type_specific	Island	LOC388692	0.0021986	IDC up vs NAT	0.111275	0.00160049	IDC up vs NAT	0.108791
35	cg09460082	6346	1		NA	149287000	Unclassified_Cell_type_specific	Island	LOC388692	0.00145978	IDC up vs NAT	0.133329	0.000167837	IDC up vs NAT	0.163436
35	cg11528594	6347	1		NA	149288000	Unclassified_Cell_type_specific	Island	LOC388692	7.21e-07	IDC up vs NAT	0.191681	4.1e-06	IDC up vs NAT	0.196188
36	cg10953225	6360	1		NA	149327000				0.00338025	IDC up vs NAT	0.224546	0.00220509	IDC up vs NAT	0.236156
36	cg11411203	6361	1		NA	149333000		Island		4.7e-08	IDC up vs NAT	0.25889	0.000255972	IDC up vs NAT	0.247924
36	cg06626847	6362	1		NA	149333000		Island		2.57e-05	IDC up vs NAT	0.235536	1.98e-05	IDC up vs NAT	0.244787
36	cg12380743	6363	1	DMR	NA	149334000		Island		0.0474614	IDC up vs NAT	0.185284	0.00473818	IDC up vs NAT	0.22484
37	cg13962321	6373	1		NA	149399000		Island	HIST2H2BF	0.000545231	IDC up vs NAT	0.24767	0.0117308	IDC up vs NAT	0.182731
37	cg10380289	6374	1		NA	149399000		Island	HIST2H2BF;HIST2H2BF	0.00150107	IDC up vs NAT	0.251201	0.0048655	IDC up vs NAT	0.183689
37	cg14497172	6375	1		NA	149399000		N_Shore	HIST2H2BF	0.0105726	IDC up vs NAT	0.198715	0.00197126	IDC up vs NAT	0.182822
37	cg16519842	6376	1		NA	149400000		Island	HIST2H2BF	0.00211856	IDC up vs NAT	0.192564	0.000547172	IDC up vs NAT	0.179016
38	cg18184071	6402	1		NA	149670000		N_Shore		5.73e-16	IDC up vs NAT	0.318038	2.98e-10	IDC up vs NAT	0.285801
38	cg27512510	6403	1		NA	149670000		N_Shore		8.3e-12	IDC up vs NAT	0.305379	1.07e-09	IDC up vs NAT	0.315111
38	cg00688323	6404	1		NA	149671000		N_Shore		0.000136691	IDC up vs NAT	0.1337	6.63e-05	IDC up vs NAT	0.152411
38	cg18201679	6405	1		NA	149672000		Island		0.000347715	IDC up vs NAT	0.248316	5.88e-05	IDC up vs NAT	0.262115
38	cg07332769	6406	1		NA	149672000		Island		4.15e-06	IDC up vs NAT	0.27469	2.12e-06	IDC up vs NAT	0.29315
38	cg07591519	6407	1		NA	149673000		Island		0.000559504	IDC up vs NAT	0.216431	0.000105875	IDC up vs NAT	0.23586
38	cg05024121	6408	1		NA	149673000		Island		0.00201924	IDC up vs NAT	0.131353	0.00158913	IDC up vs NAT	0.143383
38	cg09785984	6409	1		NA	149673000		Island		5.21e-09	IDC up vs NAT	0.298379	3.54e-06	IDC up vs NAT	0.280216
38	cg06741726	6410	1		NA	149674000		S_Shore		0.000102737	IDC up vs NAT	0.174019	0.000228856	IDC up vs NAT	0.201733
39	cg12083852	7150	1		TRUE	151283000			PI4KB	6.66e-06	IDC up vs NAT	0.282713	0.00336037	IDC up vs NAT	0.282286
39	cg21401517	7151	1		TRUE	151284000			PI4KB	6.19e-06	IDC up vs NAT	0.269951	1.04e-05	IDC up vs NAT	0.26626
39	cg15948504	7152	1		TRUE	151286000			PI4KB	1.14e-05	IDC up vs NAT	0.105888	0.000858338	IDC up vs NAT	0.102276
40	cg26426745	7385	1		NA	151810000		Island	LOC100132111;C2CD4D	0.00622264	IDC up vs NAT	0.251117	0.00170135	IDC up vs NAT	0.296684
40	cg19255477	7386	1		NA	151811000		Island	LOC100132111;C2CD4D	4.38e-05	IDC up vs NAT	0.388184	1.01e-05	IDC up vs NAT	0.399578
40	cg22604218	7387	1		NA	151811000		Island	LOC100132111;C2CD4D	0.00258399	IDC up vs NAT	0.260618	0.000826664	IDC up vs NAT	0.271781
40	cg15015892	7388	1		NA	151811000		Island	C2CD4D;LOC100132111	0.00129989	IDC up vs NAT	0.258861	0.000323556	IDC up vs NAT	0.269734
40	cg05021743	7389	1		NA	151811000		Island	C2CD4D;LOC100132111	0.00765119	IDC up vs NAT	0.196859	0.00175615	IDC up vs NAT	0.199977
40	cg10781408	7390	1		NA	151811000		Island	C2CD4D;LOC100132111	0.00332444	IDC up vs NAT	0.273624	0.00028896	IDC up vs NAT	0.281859
40	cg04296699	7391	1		NA	151811000		Island	C2CD4D;LOC100132111	0.00057172	IDC up vs NAT	0.235061	5.66e-05	IDC up vs NAT	0.22939
40	cg12749132	7392	1		NA	151811000		Island	LOC100132111;C2CD4D	0.000896035	IDC up vs NAT	0.348325	0.000168619	IDC up vs NAT	0.360265
41	cg03514239	7845	1		NA	153330000			S100A9	0.00248429	IDC down vs NAT	-0.175828	0.0001921	IDC down vs NAT	-0.200883
41	cg03165378	7846	1		NA	153330000			S100A9	0.0215931	IDC down vs NAT	-0.237407	0.0174513	IDC down vs NAT	-0.217956
41	cg23277715	7847	1		NA	153330000			S100A9	1.41e-05	IDC down vs NAT	-0.294975	3.07e-08	IDC down vs NAT	-0.337803
41	cg26937038	7848	1		NA	153330000			S100A9	2.58e-08	IDC down vs NAT	-0.237614	1.34e-08	IDC down vs NAT	-0.253215
41	cg02711163	7849	1		NA	153330000			S100A9	1.73e-07	IDC down vs NAT	-0.236514	1.56e-08	IDC down vs NAT	-0.245061
41	cg05848175	7850	1		NA	153330000			S100A9	7.92e-05	IDC down vs NAT	-0.217941	2.58e-05	IDC down vs NAT	-0.243574
41	cg15160801	7851	1		NA	153330000			S100A9	0.00156661	IDC down vs NAT	-0.132978	1.94e-06	IDC down vs NAT	-0.1578
41	cg16139316	7852	1		NA	153331000			S100A9	0.0135652	IDC down vs NAT	-0.247016	0.00111827	IDC down vs NAT	-0.267649
42	cg08127462	7924	1		NA	153514000			S100A5	1.71e-05	IDC up vs NAT	0.199978	0.000115868	IDC up vs NAT	0.177486
42	cg07044523	7925	1		NA	153514000			S100A5	2.09e-08	IDC up vs NAT	0.256779	2.54e-05	IDC up vs NAT	0.260279
42	cg19808620	7926	1		NA	153514000			S100A5	0.00277814	IDC up vs NAT	0.200756	0.00985891	IDC up vs NAT	0.19182
42	cg08823182	7927	1		NA	153514000			S100A5	0.000111928	IDC up vs NAT	0.215926	1.68e-05	IDC up vs NAT	0.222533
43	cg00002646	7929	1		TRUE	153516000			S100A5	0.001025	IDC up vs NAT	0.196713	0.000577413	IDC up vs NAT	0.204386
43	cg21217846	7930	1		TRUE	153516000			S100A5	0.0293109	IDC up vs NAT	0.152237	0.0185092	IDC up vs NAT	0.159297
43	cg26303281	7931	1		TRUE	153516000			S100A5	0.00842683	IDC up vs NAT	0.217034	0.00118582	IDC up vs NAT	0.235144
44	cg05637536	8438	1		TRUE	154475000	Unclassified_Cell_type_specific	Island	TDRD10;TDRD10;TDRD10;TDRD10;SHE	0.00132241	IDC up vs NAT	0.365837	0.00235221	IDC up vs NAT	0.373516
44	cg02457680	8439	1	DMR	TRUE	154475000	Unclassified_Cell_type_specific	Island	TDRD10;TDRD10;TDRD10;TDRD10;SHE	0.00302328	IDC up vs NAT	0.403998	0.00125531	IDC up vs NAT	0.439006
44	cg18081940	8440	1		TRUE	154475000	Unclassified_Cell_type_specific	Island	TDRD10;TDRD10;TDRD10;TDRD10;SHE	0.00195624	IDC up vs NAT	0.466166	0.000524466	IDC up vs NAT	0.520912
44	cg19360104	8441	1		NA	154475000	Unclassified_Cell_type_specific	Island	TDRD10;TDRD10;TDRD10;TDRD10;SHE	0.00392663	IDC up vs NAT	0.320219	0.000813848	IDC up vs NAT	0.361936
45	cg00147095	8650	1		NA	154941000			SHC1;SHC1;SHC1;SHC1	5.89e-08	IDC up vs NAT	0.224852	7.98e-11	IDC up vs NAT	0.232482
45	cg09025625	8651	1		NA	154943000		N_Shelf	SHC1;SHC1;SHC1;SHC1	7.86e-06	IDC up vs NAT	0.292711	0.000147056	IDC up vs NAT	0.292998
45	cg24927174	8652	1		NA	154943000		N_Shelf	SHC1;SHC1;SHC1;SHC1	0.000147666	IDC up vs NAT	0.222059	0.000273593	IDC up vs NAT	0.228931
45	cg06186450	8653	1		NA	154943000		N_Shelf	SHC1;SHC1;SHC1;SHC1	7.79e-05	IDC up vs NAT	0.279325	0.000203483	IDC up vs NAT	0.27064
45	cg04995846	8654	1		NA	154943000		N_Shelf	SHC1;SHC1;SHC1;SHC1	0.0262659	IDC up vs NAT	0.164958	0.00599844	IDC up vs NAT	0.201143
45	cg22018051	8655	1		NA	154943000		N_Shelf	SHC1;SHC1;SHC1;SHC1	0.0414784	IDC up vs NAT	0.259893	0.0180632	IDC up vs NAT	0.310027
46	cg22500132	8936	1		NA	155163000	Promoter_Associated	N_Shore	MUC1;MUC1;MUC1;MUC1;MUC1;MUC1;MUC1	1.93e-08	IDC down vs NAT	-0.417716	1.05e-08	IDC down vs NAT	-0.407427
46	cg22531371	8937	1		NA	155163000	Promoter_Associated	N_Shore	MUC1;MUC1;MUC1;MUC1;MUC1;MUC1;MUC1	1.17e-08	IDC down vs NAT	-0.371148	2.74e-08	IDC down vs NAT	-0.367497
46	cg02386822	8938	1		NA	155163000	Promoter_Associated	N_Shore	MUC1;MUC1;MUC1;MUC1;MUC1;MUC1;MUC1	5.33e-08	IDC down vs NAT	-0.184749	1.69e-07	IDC down vs NAT	-0.198863
47	cg11736940	9098	1		NA	155265000		Island	PKLR;PKLR	8.83e-07	IDC up vs NAT	0.386295	1.24e-08	IDC up vs NAT	0.44924
47	cg25651783	9099	1		NA	155265000		Island	PKLR;PKLR	1.85e-05	IDC up vs NAT	0.427251	3.58e-05	IDC up vs NAT	0.470829
47	cg01971813	9100	1	DMR	NA	155265000		Island	PKLR;PKLR	0.000140727	IDC up vs NAT	0.403296	1.52e-06	IDC up vs NAT	0.456069
47	cg09037777	9101	1		NA	155265000		Island	PKLR;PKLR	2.37e-05	IDC up vs NAT	0.372214	7.46e-06	IDC up vs NAT	0.409935
48	cg06497051	9600	1	RDMR	NA	156261000	Unclassified_Cell_type_specific	Island	TMEM79;TMEM79	0.0346916	IDC up vs NAT	0.210884	0.0317904	IDC up vs NAT	0.205277
48	cg21003380	9601	1	RDMR	NA	156261000	Unclassified_Cell_type_specific	Island	TMEM79;TMEM79	0.0204622	IDC up vs NAT	0.236909	0.0264792	IDC up vs NAT	0.218295
48	cg20570016	9602	1	RDMR	NA	156261000	Unclassified_Cell_type_specific	Island	TMEM79;TMEM79	0.0202889	IDC up vs NAT	0.253306	0.0155867	IDC up vs NAT	0.239968
49	cg26073933	9678	1		NA	156390000	Unclassified	N_Shore	C1orf61	0.0010022	IDC up vs NAT	0.132107	0.00145818	IDC up vs NAT	0.134142
49	cg09938227	9679	1	DMR	NA	156390000	Unclassified	N_Shore	C1orf61	0.000593935	IDC up vs NAT	0.366515	0.00622949	IDC up vs NAT	0.331542
49	cg07234865	9680	1	DMR	NA	156390000	Unclassified	N_Shore	MIR9-1;C1orf61	0.0289529	IDC up vs NAT	0.218895	0.00776001	IDC up vs NAT	0.243124
49	cg20582655	9681	1	DMR	NA	156390000		N_Shore	MIR9-1;C1orf61	0.00671251	IDC up vs NAT	0.258736	0.00742164	IDC up vs NAT	0.267242
49	cg26371731	9682	1	DMR	NA	156390000		N_Shore	MIR9-1;C1orf61	0.00654376	IDC up vs NAT	0.275578	0.00574211	IDC up vs NAT	0.264035
50	cg26121730	9734	1		TRUE	156460000	Promoter_Associated		MEF2D	0.0118641	IDC up vs NAT	0.214252	0.00625442	IDC up vs NAT	0.20786
50	cg06759845	9735	1		TRUE	156460000	Promoter_Associated		MEF2D	0.015285	IDC up vs NAT	0.160834	0.0130659	IDC up vs NAT	0.149831
50	cg17036007	9736	1		NA	156461000	Promoter_Associated		MEF2D	0.00102401	IDC up vs NAT	0.167265	0.000348516	IDC up vs NAT	0.150533
51	cg15101245	9885	1	RDMR	TRUE	156631000	Promoter_Associated	S_Shelf		0.0154013	IDC up vs NAT	0.217061	0.00651613	IDC up vs NAT	0.203464
51	cg07134230	9886	1	RDMR	TRUE	156631000	Promoter_Associated	S_Shelf		0.0151758	IDC up vs NAT	0.198852	0.00562978	IDC up vs NAT	0.178258
52	cg10636246	10549	1		NA	159047000	Promoter_Associated		AIM2	0.000897541	IDC down vs NAT	-0.325776	0.00254685	IDC down vs NAT	-0.321731
52	cg07195224	10550	1		NA	159047000	Promoter_Associated		AIM2	0.0013957	IDC down vs NAT	-0.31992	0.00181979	IDC down vs NAT	-0.319254
52	cg17515347	10551	1		NA	159047000	Promoter_Associated		AIM2	0.00712885	IDC down vs NAT	-0.295176	0.010995	IDC down vs NAT	-0.277831
53	cg11388664	10572	1	CDMR	NA	159140000		N_Shore	CADM3;CADM3	0.0288337	IDC down vs NAT	-0.198826	0.0197536	IDC down vs NAT	-0.178801
53	cg06203976	10573	1	CDMR	NA	159140000		N_Shore	CADM3;CADM3	0.0361978	IDC down vs NAT	-0.228623	0.0114602	IDC down vs NAT	-0.241843
53	cg15203777	10574	1	CDMR	NA	159141000		N_Shore	CADM3;CADM3	0.00322074	IDC down vs NAT	-0.221145	0.00708714	IDC down vs NAT	-0.201427
54	cg15722977	10591	1		NA	159171000			CADM3;CADM3	0.0021542	IDC down vs NAT	-0.2578	0.00456809	IDC down vs NAT	-0.266681
54	cg20944283	10592	1		NA	159173000			CADM3;CADM3	0.00419007	IDC down vs NAT	-0.227752	0.0142943	IDC down vs NAT	-0.221206
54	cg10808936	10593	1		NA	159173000			DARC	0.0450849	IDC down vs NAT	-0.160963	0.0561617	IDC down vs NAT	-0.149712
54	cg23018689	10594	1		NA	159174000			DARC	0.0342679	IDC down vs NAT	-0.165414	0.038647	IDC down vs NAT	-0.17649
55	cg11578532	11255	1	RDMR	NA	161008000	Promoter_Associated	N_Shore	TSTD1;TSTD1;TSTD1	0.00463467	IDC down vs NAT	-0.182594	0.000199057	IDC down vs NAT	-0.228487
55	cg24411043	11256	1	RDMR	NA	161008000	Promoter_Associated	N_Shore	TSTD1;TSTD1;TSTD1	4.88e-05	IDC down vs NAT	-0.144215	5.67e-07	IDC down vs NAT	-0.162281
55	cg00329300	11257	1		NA	161008000	Promoter_Associated	Island	TSTD1;TSTD1;TSTD1	2.08e-05	IDC down vs NAT	-0.168491	4.59e-06	IDC down vs NAT	-0.172773
55	cg11731300	11258	1		NA	161009000	Promoter_Associated	Island	TSTD1;TSTD1;TSTD1	0.000148187	IDC down vs NAT	-0.161277	0.00050207	IDC down vs NAT	-0.171452
56	cg17508302	11622	1		NA	161576000		Island	HSPA7	0.00428839	IDC up vs NAT	0.21956	0.00208665	IDC up vs NAT	0.193742
56	cg05178502	11623	1		NA	161576000		Island	HSPA7	0.00443922	IDC up vs NAT	0.158237	0.0122399	IDC up vs NAT	0.131207
56	cg10815343	11624	1		NA	161576000		Island	HSPA7	0.00386021	IDC up vs NAT	0.249832	0.00824268	IDC up vs NAT	0.23342
57	cg17217691	11912	1		NA	162601000			DDR2;DDR2	8.67e-05	IDC up vs NAT	0.161834	0.0155009	IDC up vs NAT	0.114598
57	cg23028772	11913	1		NA	162601000			DDR2;DDR2	0.00185104	IDC up vs NAT	0.196606	0.00655534	IDC up vs NAT	0.172528
57	cg00819233	11914	1		NA	162602000			DDR2;DDR2	4.67e-05	IDC up vs NAT	0.228199	0.000617976	IDC up vs NAT	0.175038
57	cg17496788	11915	1		NA	162602000			DDR2;DDR2	0.00016993	IDC up vs NAT	0.215109	0.00164859	IDC up vs NAT	0.17329
58	cg06750897	12201	1	RDMR	NA	164546000		Island	PBX1	1.33e-09	IDC up vs NAT	0.385628	1.93e-07	IDC up vs NAT	0.349184
58	cg18181229	12202	1		NA	164546000		Island	PBX1	1.15e-06	IDC up vs NAT	0.289154	0.00108962	IDC up vs NAT	0.196452
58	cg00222472	12203	1		NA	164546000		Island	PBX1	1.45e-07	IDC up vs NAT	0.355901	3.47e-06	IDC up vs NAT	0.342327
58	cg20682146	12204	1		NA	164546000		Island	PBX1	0.00113538	IDC up vs NAT	0.252716	0.000962601	IDC up vs NAT	0.244265
59	cg22729681	12254	1		TRUE	164718000			PBX1	0.000344019	IDC up vs NAT	0.230145	0.0048943	IDC up vs NAT	0.187637
59	cg05341781	12255	1		TRUE	164724000			PBX1	0.00335054	IDC up vs NAT	0.22378	0.00763059	IDC up vs NAT	0.22791
59	cg03258665	12256	1		TRUE	16472500	Unclassified_Cell_type_specific	N_Shelf	EPHA2	0.00443789	IDC up vs NAT	0.22125	0.0304347	IDC up vs NAT	0.176544
60	cg14429204	12453	1		TRUE	16553300		Island		0.000148536	IDC up vs NAT	0.292835	0.00117185	IDC up vs NAT	0.278706
60	cg03522107	12454	1		TRUE	16553300		Island		3.02e-06	IDC up vs NAT	0.33791	0.000583756	IDC up vs NAT	0.323353
60	cg02987928	12455	1		TRUE	16553500		Island		8.36e-05	IDC up vs NAT	0.298605	0.00279717	IDC up vs NAT	0.256283
60	cg16680438	12456	1		TRUE	16553500		Island		0.000184353	IDC up vs NAT	0.252819	0.0120467	IDC up vs NAT	0.169226
60	cg20611680	12457	1		TRUE	16554200		S_Shore		6.8e-06	IDC up vs NAT	0.170419	0.000917287	IDC up vs NAT	0.133216
61	cg11849738	12686	1		TRUE	166853000	Unclassified	Island		0.00197398	IDC up vs NAT	0.207197	2.62e-05	IDC up vs NAT	0.186925
61	cg26248173	12687	1	DMR	TRUE	166854000	Unclassified	Island		4.05e-05	IDC up vs NAT	0.622417	8.6e-10	IDC up vs NAT	0.707364
61	cg15473017	12688	1	DMR	TRUE	166854000	Unclassified	Island		0.000478701	IDC up vs NAT	0.407836	7.85e-09	IDC up vs NAT	0.504389
61	cg10508760	12689	1		TRUE	166854000	Unclassified	Island		0.000583436	IDC up vs NAT	0.360254	1.35e-07	IDC up vs NAT	0.409274
61	cg25848076	12690	1		TRUE	166854000	Unclassified	S_Shore		0.00851463	IDC up vs NAT	0.265189	0.00011591	IDC up vs NAT	0.322629
62	cg06849778	13144	1		NA	16847200	Unclassified_Cell_type_specific	N_Shore		0.000622033	IDC up vs NAT	0.271466	0.00141991	IDC up vs NAT	0.2394
62	cg26613586	13145	1		NA	16847300	Unclassified_Cell_type_specific	Island		1.42e-05	IDC up vs NAT	0.160795	0.000202817	IDC up vs NAT	0.140931
62	cg01059331	13146	1		NA	16847500	Unclassified_Cell_type_specific	Island		1.13e-06	IDC up vs NAT	0.15393	0.000248717	IDC up vs NAT	0.123648
63	cg10969209	13174	1		NA	16861100	Unclassified	Island		0.000200085	IDC up vs NAT	0.389258	0.00211814	IDC up vs NAT	0.335607
63	cg19626158	13175	1		NA	16861200	Unclassified	Island		0.000173634	IDC up vs NAT	0.167017	3.78e-05	IDC up vs NAT	0.16886
63	cg06438517	13176	1		NA	16861600	Unclassified	Island		0.00418045	IDC up vs NAT	0.218237	0.00622142	IDC up vs NAT	0.208628
63	cg12918271	13177	1		NA	16861800		Island		0.0186179	IDC up vs NAT	0.163486	0.0085097	IDC up vs NAT	0.197574
63	cg18024113	13178	1		NA	16862200		Island		9.8e-07	IDC up vs NAT	0.350097	1.45e-05	IDC up vs NAT	0.301681
63	cg14928320	13179	1		NA	16862200		Island		4.46e-05	IDC up vs NAT	0.218464	0.000296701	IDC up vs NAT	0.191701
64	cg00100121	13274	1	DMR	TRUE	169397000		Island	C1orf114;C1orf114	0.00141977	IDC up vs NAT	0.477412	0.00328141	IDC up vs NAT	0.435686
64	cg13958426	13275	1	DMR	TRUE	169397000		Island	C1orf114;C1orf114	0.00207244	IDC up vs NAT	0.419309	0.00352475	IDC up vs NAT	0.400822
64	cg00002719	13276	1		TRUE	169397000		Island	C1orf114	0.00148702	IDC up vs NAT	0.525806	0.00234256	IDC up vs NAT	0.527001
64	cg08104202	13277	1		TRUE	169397000		Island	C1orf114	0.00212911	IDC up vs NAT	0.468208	0.00513959	IDC up vs NAT	0.461858
64	cg23818870	13278	1		TRUE	169397000		Island	C1orf114	0.00180428	IDC up vs NAT	0.351356	0.00205711	IDC up vs NAT	0.361621
64	cg16998150	13279	1		TRUE	169397000	Unclassified_Cell_type_specific	Island	C1orf114	0.00336224	IDC up vs NAT	0.372473	0.00183254	IDC up vs NAT	0.401441
64	cg08047907	13280	1		TRUE	169397000	Unclassified_Cell_type_specific	Island	C1orf114	0.00293685	IDC up vs NAT	0.410051	0.0018216	IDC up vs NAT	0.445247
64	cg24808280	13281	1		TRUE	169397000	Unclassified_Cell_type_specific	Island	C1orf114	0.00538919	IDC up vs NAT	0.37173	0.00352045	IDC up vs NAT	0.385094
64	cg14826711	13282	1		TRUE	169397000	Unclassified_Cell_type_specific	S_Shore	C1orf114	0.0144529	IDC up vs NAT	0.326601	0.0170396	IDC up vs NAT	0.333134
65	cg06599927	13388	1		NA	16973900		Island	MST1P2	2.7e-06	IDC up vs NAT	0.188626	2.81e-07	IDC up vs NAT	0.20763
65	cg13171718	13389	1		NA	16974300		Island	MST1P2	0.000855822	IDC up vs NAT	0.323723	0.00132247	IDC up vs NAT	0.339572
65	cg17455847	13390	1		NA	16974500	Unclassified_Cell_type_specific	Island	MST1P2	3.76e-05	IDC up vs NAT	0.158042	0.00176988	IDC up vs NAT	0.158541
65	cg14237550	13391	1		NA	16974600	Unclassified_Cell_type_specific	Island	MST1P2	0.00110505	IDC up vs NAT	0.190156	0.000307089	IDC up vs NAT	0.20222
65	cg01055135	13392	1		NA	16975000		Island	MST1P2	0.000558993	IDC up vs NAT	0.184557	2.36e-08	IDC up vs NAT	0.219286
66	cg01260170	13467	1	DMR	TRUE	17020200		Island	ESPNP	0.00521866	IDC up vs NAT	0.132291	0.00344147	IDC up vs NAT	0.139991
66	cg15629460	13468	1	DMR	TRUE	17020400	Unclassified_Cell_type_specific	Island	ESPNP	0.000389996	IDC up vs NAT	0.215866	0.000120212	IDC up vs NAT	0.227182
66	cg21460394	13469	1	DMR	TRUE	17020500		Island	ESPNP	0.0121412	IDC up vs NAT	0.246788	0.00743655	IDC up vs NAT	0.217612
66	cg01395667	13470	1		NA	17020900		Island	ESPNP	1.59e-05	IDC up vs NAT	0.320346	2.24e-05	IDC up vs NAT	0.335113
67	cg24875017	13484	1		NA	17026300		Island	ESPNP	0.00453721	IDC up vs NAT	0.263067	0.00741194	IDC up vs NAT	0.230973
67	cg17670191	13485	1		NA	17026400		Island	ESPNP	0.00137007	IDC up vs NAT	0.215219	1.76e-05	IDC up vs NAT	0.242078
67	cg23636032	13486	1		NA	17026800	Unclassified_Cell_type_specific	Island	ESPNP	0.0361188	IDC up vs NAT	0.131481	0.00278074	IDC up vs NAT	0.15133
68	cg23089825	13547	1	CDMR	NA	170631000		Island		0.000403557	IDC up vs NAT	0.38769	0.00173444	IDC up vs NAT	0.36938
68	cg04123776	13548	1	CDMR	NA	170631000		Island		0.00328009	IDC up vs NAT	0.404177	0.00542891	IDC up vs NAT	0.434882
68	cg07149609	13549	1		NA	170631000		Island		0.000263171	IDC up vs NAT	0.407035	0.00105684	IDC up vs NAT	0.3914
69	cg10966582	13583	1		NA	17085900		Island	MST1P9	1.25e-08	IDC up vs NAT	0.349169	1.95e-05	IDC up vs NAT	0.295385
69	cg07772660	13584	1		NA	17085900		Island	MST1P9	2.31e-06	IDC up vs NAT	0.287457	2.32e-05	IDC up vs NAT	0.275747
69	cg04365481	13585	1		NA	17086100		Island	MST1P9	2.75e-05	IDC up vs NAT	0.205119	0.0527736	IDC up vs NAT	0.16443
69	cg06346138	13586	1		NA	17086100		Island	MST1P9	1.52e-06	IDC up vs NAT	0.28156	2.04e-06	IDC up vs NAT	0.272522
69	cg04810755	13587	1		NA	17086500		Island	MST1P9	4.24e-07	IDC up vs NAT	0.2239	3.89e-08	IDC up vs NAT	0.230976
69	cg24547873	13588	1		NA	17086600		Island	MST1P9	6.7e-07	IDC up vs NAT	0.265743	4.77e-07	IDC up vs NAT	0.290762
70	cg13178798	13783	1		NA	17198500		N_Shore		4.86e-06	IDC up vs NAT	0.237896	0.000264227	IDC up vs NAT	0.230823
70	cg25976453	13784	1		NA	17198700		Island		7.29e-06	IDC up vs NAT	0.225119	0.000173588	IDC up vs NAT	0.209488
70	cg08736522	13785	1		NA	17198800		Island		1.52e-05	IDC up vs NAT	0.172414	4.32e-06	IDC up vs NAT	0.196036
71	cg24280512	13788	1		NA	17199400	Unclassified	Island		0.00416643	IDC up vs NAT	0.19005	0.00257918	IDC up vs NAT	0.218491
71	cg11334694	13789	1		NA	17199800	Unclassified	Island		0.000575529	IDC up vs NAT	0.177817	0.000264061	IDC up vs NAT	0.170837
72	cg24595586	13791	1		TRUE	172010000			DNM3;DNM3	0.0199595	IDC down vs NAT	-0.171163	0.0112582	IDC down vs NAT	-0.210025
72	cg12647302	13792	1		NA	17201800	Unclassified_Cell_type_specific	S_Shore		1.97e-07	IDC up vs NAT	0.309963	3e-05	IDC up vs NAT	0.278503
72	cg16418734	13793	1		NA	1720540	Unclassified		GNB1	0.00890979	IDC up vs NAT	0.155499	0.00254611	IDC up vs NAT	0.175975
73	cg20972167	13795	1		NA	172108000			DNM3;MIR214;DNM3	0.0188658	IDC up vs NAT	0.155842	0.0148771	IDC up vs NAT	0.15902
73	cg02633729	13796	1		NA	172114000			DNM3;DNM3	0.000279223	IDC up vs NAT	0.17996	0.005489	IDC up vs NAT	0.133214
73	cg25214966	13797	1		NA	172114000			MIR199A2;DNM3;DNM3	0.000438029	IDC up vs NAT	0.19209	0.00879616	IDC up vs NAT	0.145386
73	cg24002149	13798	1		NA	172114000			DNM3;MIR199A2;DNM3	0.00142551	IDC up vs NAT	0.201285	0.0230088	IDC up vs NAT	0.13976
73	cg21450888	13799	1		NA	172114000			DNM3;DNM3;MIR199A2	3.32e-05	IDC up vs NAT	0.242321	0.000144254	IDC up vs NAT	0.202676
73	cg17178220	13800	1		NA	172114000			DNM3;DNM3;MIR199A2	2.59e-05	IDC up vs NAT	0.302939	0.000404863	IDC up vs NAT	0.243681
74	cg27227029	13808	1		TRUE	17215800	Promoter_Associated	Island		7.63e-05	IDC up vs NAT	0.243708	0.00195292	IDC up vs NAT	0.219236
74	cg01056467	13809	1		TRUE	17216000	Promoter_Associated	Island		0.00016822	IDC up vs NAT	0.226215	0.000360071	IDC up vs NAT	0.222092
74	cg07255151	13810	1		TRUE	17216000	Promoter_Associated	Island		0.000783108	IDC up vs NAT	0.15059	0.0018469	IDC up vs NAT	0.119028
75	cg08947084	14142	1		NA	173834000		N_Shelf	SNORD47;GAS5;SNORD81;SNORD80	0.0138149	IDC down vs NAT	-0.207153	0.00293233	IDC down vs NAT	-0.244298
75	cg00103398	14143	1		NA	173834000		N_Shelf	SNORD47;GAS5;SNORD81;SNORD80	0.00998285	IDC down vs NAT	-0.118575	0.0020032	IDC down vs NAT	-0.124903
75	cg06644515	14144	1		NA	173835000		N_Shelf	SNORD47;GAS5;SNORD81;SNORD80;SNORD78;SNORD79	0.0351919	IDC down vs NAT	-0.120695	0.00211479	IDC down vs NAT	-0.13697
75	cg14564638	14145	1		NA	173835000		N_Shore	GAS5;SNORD78;SNORD44;SNORD80;SNORD79	0.0209623	IDC down vs NAT	-0.176081	0.00106997	IDC down vs NAT	-0.207605
76	cg10432422	14242	1		NA	17475800		Island		7.36e-07	IDC up vs NAT	0.314371	0.00019573	IDC up vs NAT	0.299537
76	cg26516532	14243	1		NA	17475800		Island		1.19e-07	IDC up vs NAT	0.409813	0.00257317	IDC up vs NAT	0.326855
76	cg04684114	14244	1		NA	17476100		Island		7.47e-07	IDC up vs NAT	0.247033	1.8e-06	IDC up vs NAT	0.245137
77	cg14430141	14406	1		NA	175568000		Island	TNR	0.000507469	IDC up vs NAT	0.300823	0.00561698	IDC up vs NAT	0.296641
77	cg24932457	14407	1		NA	175569000	Unclassified_Cell_type_specific	Island	TNR	1.26e-06	IDC up vs NAT	0.485423	1.71e-05	IDC up vs NAT	0.460937
77	cg21577836	14408	1		NA	175569000	Unclassified_Cell_type_specific	Island	TNR	1.19e-06	IDC up vs NAT	0.467597	8.25e-05	IDC up vs NAT	0.411249
78	cg25103772	14495	1		TRUE	176514000			PAPPA2;PAPPA2	0.025934	IDC down vs NAT	-0.231321	0.0375463	IDC down vs NAT	-0.225447
78	cg17885794	14496	1		TRUE	176521000			PAPPA2;PAPPA2	0.0487427	IDC down vs NAT	-0.179558	0.20695	IDC down vs NAT	-0.121758
78	cg18236464	14497	1		NA	176529000	Unclassified		PAPPA2;PAPPA2	0.000219225	IDC down vs NAT	-0.233549	4.94e-05	IDC down vs NAT	-0.217489
79	cg09938479	14721	1		NA	178456000		Island		0.00824029	IDC up vs NAT	0.192692	0.0240027	IDC up vs NAT	0.134899
79	cg26004771	14722	1		NA	178456000		Island		0.000101423	IDC up vs NAT	0.314998	0.000676034	IDC up vs NAT	0.234425
79	cg26915952	14723	1		NA	178456000		Island		0.0041313	IDC up vs NAT	0.18289	0.0129774	IDC up vs NAT	0.120561
80	cg27176729	15347	1		NA	181057000		N_Shore	IER5	0.00385619	IDC down vs NAT	-0.304182	0.00268019	IDC down vs NAT	-0.315058
80	cg02661372	15348	1		NA	181057000		N_Shore	IER5	0.00064952	IDC down vs NAT	-0.239044	0.00137677	IDC down vs NAT	-0.222928
80	cg22801949	15349	1		NA	181057000		N_Shore	IER5	0.0284231	IDC down vs NAT	-0.172528	0.0140836	IDC down vs NAT	-0.171586
81	cg17331950	15376	1	RDMR	NA	181076000		S_Shore		5.59e-06	IDC up vs NAT	0.254414	0.000215864	IDC up vs NAT	0.269557
81	cg15487646	15377	1		NA	181077000		S_Shelf		7.68e-05	IDC up vs NAT	0.250347	0.00112707	IDC up vs NAT	0.219956
81	cg19721221	15378	1		TRUE	181081000				0.0484271	IDC down vs NAT	-0.113762	0.0160506	IDC down vs NAT	-0.114592
82	cg05052324	16435	1		TRUE	18957000	Unclassified_Cell_type_specific	Island	PAX7;PAX7;PAX7	0.0137321	IDC up vs NAT	0.236442	0.00123709	IDC up vs NAT	0.285738
82	cg08235970	16436	1		TRUE	18957000	Unclassified_Cell_type_specific	Island	PAX7;PAX7;PAX7	0.0239249	IDC up vs NAT	0.263437	0.00468065	IDC up vs NAT	0.370689
82	cg07536847	16437	1		TRUE	18957200		Island	PAX7;PAX7;PAX7	0.0128932	IDC up vs NAT	0.311411	0.00618887	IDC up vs NAT	0.375705
83	cg25839439	17181	1		NA	19764500			CAPZB	0.000136383	IDC up vs NAT	0.318345	0.00220376	IDC up vs NAT	0.28904
83	cg11962640	17182	1		NA	19764700			CAPZB	0.000684218	IDC up vs NAT	0.350862	0.00712493	IDC up vs NAT	0.312938
83	cg23111655	17183	1		NA	19764800			CAPZB	0.000745535	IDC up vs NAT	0.295874	0.00499595	IDC up vs NAT	0.283126
84	cg20329405	17272	1	DMR	NA	197888000		S_Shore	LHX9;LHX9	0.00113839	IDC up vs NAT	0.351593	0.00381893	IDC up vs NAT	0.349262
84	cg00795248	17273	1		NA	197888000		S_Shore	LHX9;LHX9	0.00561393	IDC up vs NAT	0.214366	0.00839241	IDC up vs NAT	0.213556
84	cg08610862	17274	1	RDMR	NA	197888000		S_Shore	LHX9;LHX9	0.000529673	IDC up vs NAT	0.262799	0.00414195	IDC up vs NAT	0.234402
85	cg08883223	17276	1	RDMR	NA	197889000	Unclassified_Cell_type_specific	N_Shore	LHX9;LHX9	0.000824479	IDC up vs NAT	0.391543	5.04e-05	IDC up vs NAT	0.421148
85	cg13420848	17277	1	RDMR	NA	197889000	Unclassified_Cell_type_specific	N_Shore	LHX9;LHX9	7.91e-05	IDC up vs NAT	0.395467	0.000101788	IDC up vs NAT	0.377443
85	cg09076431	17278	1	RDMR	NA	197889000		N_Shore	LHX9;LHX9	3.26e-06	IDC up vs NAT	0.32709	0.000120652	IDC up vs NAT	0.315555
85	cg04365202	17279	1	RDMR	NA	197889000		N_Shore	LHX9;LHX9	1.38e-06	IDC up vs NAT	0.400525	6.96e-06	IDC up vs NAT	0.402642
86	cg08128826	17285	1		NA	197898000			LHX9;LHX9	3.83e-05	IDC up vs NAT	0.273904	0.000727706	IDC up vs NAT	0.235948
86	cg04868078	17286	1		NA	197898000			LHX9;LHX9	0.00055177	IDC up vs NAT	0.354598	0.00205811	IDC up vs NAT	0.341964
86	cg03542686	17287	1		TRUE	19794300			CAPZB	0.0200538	IDC up vs NAT	0.121727	0.0149614	IDC up vs NAT	0.14764
87	cg03257172	17532	1	CDMR	NA	200010000		N_Shore	NR5A2;NR5A2	0.0478481	IDC up vs NAT	0.198847	0.0106459	IDC up vs NAT	0.203914
87	cg18203366	17533	1	RDMR	NA	200011000		Island	NR5A2;NR5A2	0.0223508	IDC up vs NAT	0.200225	0.00373852	IDC up vs NAT	0.3007
87	cg17520027	17534	1	RDMR	NA	200011000		Island	NR5A2;NR5A2	0.000542198	IDC up vs NAT	0.20514	2.62e-07	IDC up vs NAT	0.240033
87	cg04025964	17535	1	CDMR	NA	200011000		Island	NR5A2;NR5A2	0.00470522	IDC up vs NAT	0.335713	0.000157597	IDC up vs NAT	0.393074
88	cg17486263	17540	1		NA	200012000		Island	NR5A2;NR5A2	0.021553	IDC up vs NAT	0.269936	0.0156789	IDC up vs NAT	0.29117
88	cg00001583	17541	1		NA	200012000		Island	NR5A2;NR5A2	0.0187177	IDC up vs NAT	0.26176	0.0148217	IDC up vs NAT	0.27448
89	cg13387826	17655	1		NA	2005260		Island	PRKCZ;PRKCZ;PRKCZ	4.71e-07	IDC up vs NAT	0.341226	2.44e-05	IDC up vs NAT	0.340166
89	cg19803229	17656	1		NA	2005320		Island	PRKCZ;PRKCZ;PRKCZ	1.08e-07	IDC up vs NAT	0.275333	3.48e-06	IDC up vs NAT	0.30038
89	cg14418633	17657	1		NA	2005490		Island	PRKCZ;PRKCZ	1.32e-06	IDC up vs NAT	0.295391	0.00208913	IDC up vs NAT	0.275315
90	cg19940077	17718	1		NA	200842000		Island	GPR25	2.11e-05	IDC up vs NAT	0.456415	5.55e-06	IDC up vs NAT	0.433449
90	cg21870884	17719	1		NA	200842000		Island	GPR25	0.000750108	IDC up vs NAT	0.308245	0.00149727	IDC up vs NAT	0.311578
90	cg15892784	17720	1		TRUE	200843000		Island	GPR25	5.25e-06	IDC up vs NAT	0.299722	2.08e-05	IDC up vs NAT	0.285361
90	cg13300273	17721	1		TRUE	200843000	Unclassified_Cell_type_specific	Island	GPR25	3.28e-11	IDC up vs NAT	0.533964	5.06e-08	IDC up vs NAT	0.506637
90	cg26048025	17722	1		TRUE	200843000	Unclassified_Cell_type_specific	Island	GPR25	0.000114616	IDC up vs NAT	0.207273	0.0125984	IDC up vs NAT	0.172628
90	cg07580975	17723	1		TRUE	200843000		Island		5.71e-05	IDC up vs NAT	0.160466	0.000670186	IDC up vs NAT	0.159364
91	cg26808687	18213	1		TRUE	201979000	Unclassified		ELF3;ELF3	0.0457478	IDC down vs NAT	-0.149295	0.01117	IDC down vs NAT	-0.224932
91	cg05653018	18214	1		TRUE	201980000	Unclassified		ELF3;ELF3	0.0193053	IDC down vs NAT	-0.124264	0.00298038	IDC down vs NAT	-0.163122
91	cg16986578	18215	1		TRUE	201980000	Unclassified		ELF3;ELF3	0.0471359	IDC down vs NAT	-0.144502	0.0047543	IDC down vs NAT	-0.209699
92	cg02848961	18251	1		NA	202092000			GPR37L1	0.00259586	IDC up vs NAT	0.221339	0.00058972	IDC up vs NAT	0.240173
92	cg13300939	18252	1		NA	202092000			GPR37L1	0.000675781	IDC up vs NAT	0.248243	0.000395942	IDC up vs NAT	0.248783
92	cg17219660	18253	1		NA	202092000			GPR37L1	0.000882301	IDC up vs NAT	0.287453	0.000475871	IDC up vs NAT	0.264889
92	cg02124912	18254	1		TRUE	202092000			GPR37L1	0.000650456	IDC up vs NAT	0.278465	0.00057187	IDC up vs NAT	0.272684
92	cg08129759	18255	1		TRUE	202092000			GPR37L1	2.1e-05	IDC up vs NAT	0.304695	2.2e-06	IDC up vs NAT	0.355963
92	cg27313021	18256	1		TRUE	202092000			GPR37L1	4.27e-06	IDC up vs NAT	0.329149	5.57e-06	IDC up vs NAT	0.362239
92	cg15096829	18257	1		TRUE	202092000			GPR37L1	0.000219141	IDC up vs NAT	0.295157	0.000180823	IDC up vs NAT	0.305224
93	cg04704856	18744	1	RDMR	NA	203320000			FMOD;FMOD	0.0169712	IDC up vs NAT	0.234155	0.0191045	IDC up vs NAT	0.217015
93	cg03764585	18745	1	RDMR	NA	203320000			FMOD;FMOD	0.00682798	IDC up vs NAT	0.275926	0.0186358	IDC up vs NAT	0.245052
93	cg26987645	18746	1	RDMR	NA	203320000	Unclassified_Cell_type_specific		FMOD	0.0352144	IDC up vs NAT	0.251512	0.0233524	IDC up vs NAT	0.240838
93	cg16289210	18747	1	RDMR	NA	203320000	Unclassified_Cell_type_specific		FMOD	0.0253538	IDC up vs NAT	0.211507	0.0151075	IDC up vs NAT	0.204672
93	cg22705746	18748	1	RDMR	NA	203321000	Unclassified_Cell_type_specific		FMOD	0.0131727	IDC up vs NAT	0.29825	0.0119651	IDC up vs NAT	0.290698
93	cg27387030	18749	1	RDMR	NA	203321000	Unclassified_Cell_type_specific		FMOD	0.0273962	IDC up vs NAT	0.256591	0.0176719	IDC up vs NAT	0.239568
94	cg18265162	20751	1		NA	210408000		Island	C1orf133;SERTAD4	5.66e-05	IDC down vs NAT	-0.134498	4.29e-05	IDC down vs NAT	-0.134534
94	cg05723989	20752	1		TRUE	210408000		S_Shore	C1orf133;SERTAD4	6.71e-05	IDC down vs NAT	-0.1374	1.96e-05	IDC down vs NAT	-0.135975
94	cg16118387	20753	1		TRUE	210408000		S_Shore	C1orf133;SERTAD4	0.00610102	IDC down vs NAT	-0.123253	0.00293474	IDC down vs NAT	-0.120114
95	cg20617669	21484	1		TRUE	2138440	Unclassified	S_Shore	C1orf86	0.00569504	IDC up vs NAT	0.136397	0.00793164	IDC up vs NAT	0.137145
95	cg00656881	21485	1		NA	2138760		S_Shore	C1orf86	0.0188291	IDC up vs NAT	0.129733	0.00807034	IDC up vs NAT	0.14056
95	cg27528222	21486	1		NA	2138950		S_Shore	C1orf86	1.22e-05	IDC up vs NAT	0.290012	0.00155997	IDC up vs NAT	0.253273
96	cg26926612	21506	1		NA	214153000		Island		2.15e-05	IDC up vs NAT	0.4335	0.000657916	IDC up vs NAT	0.39621
96	cg02892286	21507	1		NA	214153000	Unclassified_Cell_type_specific	Island		4.57e-07	IDC up vs NAT	0.437193	3.06e-05	IDC up vs NAT	0.395805
96	cg25742246	21508	1		NA	214153000	Unclassified_Cell_type_specific	Island		0.000187791	IDC up vs NAT	0.200138	0.000287751	IDC up vs NAT	0.172973
96	cg24244374	21509	1		NA	214153000	Unclassified_Cell_type_specific	Island		6.44e-06	IDC up vs NAT	0.258591	3.35e-05	IDC up vs NAT	0.238702
97	cg00255368	21979	1		NA	217311000		Island	ESRRG	0.000549174	IDC up vs NAT	0.183382	0.00510632	IDC up vs NAT	0.156923
97	cg26004203	21980	1	DMR	NA	217311000		Island	ESRRG	0.000276233	IDC up vs NAT	0.293964	0.000466769	IDC up vs NAT	0.297854
97	cg07029873	21981	1		NA	217311000		Island	ESRRG;ESRRG	9.94e-05	IDC up vs NAT	0.36189	0.000776205	IDC up vs NAT	0.319558
97	cg06634716	21982	1		NA	217311000		Island	ESRRG	0.000782562	IDC up vs NAT	0.246746	0.00650162	IDC up vs NAT	0.209185
97	cg21784383	21983	1		NA	217311000		Island	ESRRG	0.000120374	IDC up vs NAT	0.304429	4.54e-06	IDC up vs NAT	0.302309
97	cg25975621	21984	1		NA	217311000		Island	ESRRG	0.00185717	IDC up vs NAT	0.257765	0.00996945	IDC up vs NAT	0.222257
97	cg00913949	21985	1		NA	217312000		Island	ESRRG	0.000129728	IDC up vs NAT	0.242188	0.000582824	IDC up vs NAT	0.250837
97	cg25755575	21986	1		NA	217312000		Island	ESRRG	9.56e-05	IDC up vs NAT	0.278087	0.000367885	IDC up vs NAT	0.269199
97	cg22118524	21987	1		NA	217312000		Island	ESRRG	0.0019918	IDC up vs NAT	0.257373	0.00637128	IDC up vs NAT	0.270174
97	cg24630419	21988	1		NA	217312000		Island	ESRRG	0.000345025	IDC up vs NAT	0.278938	0.00293569	IDC up vs NAT	0.283603
97	cg27520776	21989	1		NA	217312000		S_Shore	ESRRG	0.00291775	IDC up vs NAT	0.260212	0.0117216	IDC up vs NAT	0.23556
97	cg11800620	21990	1		NA	217312000		S_Shore	ESRRG	0.000300439	IDC up vs NAT	0.241705	0.00430853	IDC up vs NAT	0.219386
97	cg13967702	21991	1		NA	217312000		S_Shore	ESRRG	0.00788486	IDC up vs NAT	0.170746	0.0122328	IDC up vs NAT	0.168924
98	cg03936663	22065	1		NA	218098000				0.000465007	IDC up vs NAT	0.291931	0.00815737	IDC up vs NAT	0.270351
98	cg00152577	22066	1		NA	218098000				0.00314559	IDC up vs NAT	0.200311	0.00932523	IDC up vs NAT	0.20984
98	cg24410255	22067	1		NA	218099000				3.29e-05	IDC up vs NAT	0.248763	0.000187783	IDC up vs NAT	0.261758
99	cg13396019	22434	1		TRUE	220565000				0.00774508	IDC down vs NAT	-0.178631	0.00515888	IDC down vs NAT	-0.204384
99	cg12473697	22435	1		NA	2205770			SKI	2.26e-07	IDC up vs NAT	0.266122	9.21e-05	IDC up vs NAT	0.215926
99	cg05948763	22436	1		NA	2205820			SKI	5.88e-08	IDC up vs NAT	0.261884	0.000201718	IDC up vs NAT	0.229322
99	cg18971591	22437	1		TRUE	220583000				0.000149719	IDC up vs NAT	0.209943	0.00228433	IDC up vs NAT	0.182515
99	cg24579224	22438	1		NA	2205900			SKI	1.4e-05	IDC up vs NAT	0.231736	0.000550566	IDC up vs NAT	0.210176
100	cg26220673	22590	1	RDMR	NA	221065000	Unclassified_Cell_type_specific	N_Shore		0.00061015	IDC up vs NAT	0.266372	0.00845987	IDC up vs NAT	0.243698
100	cg24469980	22591	1	RDMR	NA	221065000		Island		3.04e-07	IDC up vs NAT	0.242561	4.44e-05	IDC up vs NAT	0.207857
100	cg08923271	22592	1	RDMR	NA	221065000		Island		0.000292389	IDC up vs NAT	0.346103	0.00118823	IDC up vs NAT	0.32878
100	cg24658517	22593	1	RDMR	NA	221065000		Island		0.000570512	IDC up vs NAT	0.256027	0.0187451	IDC up vs NAT	0.227571
100	cg08906307	22594	1	RDMR	NA	221065000		Island		0.00864829	IDC up vs NAT	0.203433	0.00678022	IDC up vs NAT	0.236837
100	cg26398921	22595	1	RDMR	NA	221065000		Island		4.07e-06	IDC up vs NAT	0.326997	4.55e-05	IDC up vs NAT	0.313832
101	cg02736395	24119	1		NA	227748000	Unclassified_Cell_type_specific	Island		6.67e-07	IDC up vs NAT	0.21514	0.00115228	IDC up vs NAT	0.164484
101	cg05053440	24120	1		NA	227748000	Unclassified_Cell_type_specific	Island		7.93e-05	IDC up vs NAT	0.195503	0.00871083	IDC up vs NAT	0.146336
101	cg14789818	24121	1		NA	227749000	Unclassified_Cell_type_specific	Island		9.19e-12	IDC up vs NAT	0.402528	0.000178221	IDC up vs NAT	0.312735
101	cg20699586	24122	1		NA	227749000	Unclassified_Cell_type_specific	Island		3.35e-11	IDC up vs NAT	0.387971	6.79e-05	IDC up vs NAT	0.334144
102	cg03054277	24470	1		NA	228400000		Island	OBSCN;OBSCN	0.000489701	IDC up vs NAT	0.275511	0.000155173	IDC up vs NAT	0.264104
102	cg04193160	24471	1		NA	228400000		Island	OBSCN;OBSCN	3.09e-05	IDC up vs NAT	0.230984	2.46e-07	IDC up vs NAT	0.250594
102	cg01557798	24472	1		NA	228401000		Island	OBSCN;OBSCN	0.000702528	IDC up vs NAT	0.276767	0.000255425	IDC up vs NAT	0.315558
103	cg07101354	24719	1		NA	228653000		S_Shore		0.00124419	IDC up vs NAT	0.305956	0.00137559	IDC up vs NAT	0.302477
103	cg20411935	24720	1		NA	228653000		S_Shore		0.000420155	IDC up vs NAT	0.311048	0.000433548	IDC up vs NAT	0.320047
103	cg23239574	24721	1		NA	228653000		S_Shore		1.29e-06	IDC up vs NAT	0.40751	2.97e-10	IDC up vs NAT	0.427992
104	cg25734842	24725	1		NA	228657000		Island		3.64e-07	IDC up vs NAT	0.442505	5.45e-08	IDC up vs NAT	0.465869
104	cg25622154	24726	1		NA	228658000		Island		3.06e-05	IDC up vs NAT	0.40268	5.11e-05	IDC up vs NAT	0.366878
104	cg03569277	24727	1		NA	228658000		N_Shore		2.03e-05	IDC up vs NAT	0.327686	6.97e-05	IDC up vs NAT	0.331387
104	cg15033163	24728	1		NA	228658000		N_Shore		5.02e-07	IDC up vs NAT	0.241115	3.57e-05	IDC up vs NAT	0.219012
104	cg20704450	24729	1		NA	228658000		N_Shore		0.0147428	IDC up vs NAT	0.189509	0.00891834	IDC up vs NAT	0.200498
105	cg11336382	24731	1		TRUE	228659000		N_Shore		0.0188633	IDC up vs NAT	0.150707	0.00172532	IDC up vs NAT	0.175016
105	cg00815832	24732	1		TRUE	228659000		Island		0.0150328	IDC up vs NAT	0.10606	5.59e-05	IDC up vs NAT	0.142565
105	cg11801727	24733	1		TRUE	228659000		Island		0.00456002	IDC up vs NAT	0.190599	1.17e-07	IDC up vs NAT	0.219286
106	cg02970384	24957	1		TRUE	229568000	Unclassified_Cell_type_specific	Island	ACTA1	0.0052883	IDC up vs NAT	0.290505	0.00173451	IDC up vs NAT	0.322489
106	cg24104241	24958	1		TRUE	229568000	Unclassified_Cell_type_specific	Island	ACTA1	0.0220265	IDC up vs NAT	0.310139	0.0103574	IDC up vs NAT	0.317113
106	cg05353133	24959	1		TRUE	229568000		Island	ACTA1	0.00200685	IDC up vs NAT	0.17291	0.00190245	IDC up vs NAT	0.147268
106	cg00034468	24960	1		NA	229568000	Unclassified_Cell_type_specific	Island	ACTA1	0.0116321	IDC up vs NAT	0.23021	0.00707042	IDC up vs NAT	0.229661
106	cg04568492	24961	1		NA	229568000		Island	ACTA1	0.0139431	IDC up vs NAT	0.250089	0.0075283	IDC up vs NAT	0.238985
106	cg11668749	24962	1		NA	229568000		Island	ACTA1	9.94e-06	IDC up vs NAT	0.432387	4.27e-05	IDC up vs NAT	0.442969
106	cg12341314	24963	1		NA	229568000		Island	ACTA1	0.04941	IDC up vs NAT	0.161604	0.00640999	IDC up vs NAT	0.198305
106	cg27229613	24964	1		NA	229569000	Unclassified_Cell_type_specific	Island	ACTA1	0.0312864	IDC up vs NAT	0.194759	0.0109299	IDC up vs NAT	0.224289
107	cg16368763	25434	1		NA	231297000	Unclassified_Cell_type_specific	Island		0.000146244	IDC up vs NAT	0.247545	0.000197072	IDC up vs NAT	0.266835
107	cg03538430	25435	1		NA	231297000	Unclassified_Cell_type_specific	Island		0.00072059	IDC up vs NAT	0.244729	0.00151363	IDC up vs NAT	0.238853
107	cg08855395	25436	1		NA	231297000	Unclassified_Cell_type_specific	Island		0.00321435	IDC up vs NAT	0.364753	0.000180924	IDC up vs NAT	0.416602
108	cg11142617	25642	1		NA	2324210	Promoter_Associated	S_Shore	MORN1;RER1	0.00461137	IDC up vs NAT	0.178317	0.00358039	IDC up vs NAT	0.160704
108	cg09024606	25643	1		NA	2324220	Promoter_Associated	S_Shore	MORN1;RER1	0.00320579	IDC up vs NAT	0.195656	0.0144214	IDC up vs NAT	0.164511
108	cg13102658	25644	1		NA	2324220	Promoter_Associated	S_Shore	MORN1;RER1	0.0082145	IDC up vs NAT	0.186052	0.0183479	IDC up vs NAT	0.141441
109	cg03130910	26148	1	DMR	TRUE	234908000	Promoter_Associated			5.15e-14	IDC down vs NAT	-0.256064	3.08e-11	IDC down vs NAT	-0.250482
109	cg04786142	26149	1	DMR	NA	234908000	Promoter_Associated			2.08e-07	IDC down vs NAT	-0.348175	1.34e-09	IDC down vs NAT	-0.357692
109	cg23811057	26150	1	DMR	NA	234909000	Promoter_Associated			2.96e-09	IDC down vs NAT	-0.346868	3.84e-09	IDC down vs NAT	-0.346885
110	cg14786116	26251	1	RDMR	NA	235268000	Unclassified	S_Shore		0.00125732	IDC down vs NAT	-0.292086	0.00118956	IDC down vs NAT	-0.324861
110	cg16576033	26252	1	RDMR	TRUE	235269000	Unclassified	S_Shore		0.00179845	IDC down vs NAT	-0.24906	0.0110707	IDC down vs NAT	-0.243879
110	cg24359392	26253	1		NA	235271000		S_Shelf		0.00114733	IDC up vs NAT	0.129071	0.0127325	IDC up vs NAT	0.13518
111	cg15031661	27075	1		NA	240257000		Island	FMN2	0.00165457	IDC up vs NAT	0.276156	0.00156852	IDC up vs NAT	0.239981
111	cg06400704	27076	1		NA	240257000		Island	FMN2	0.000999187	IDC up vs NAT	0.435594	0.000539406	IDC up vs NAT	0.457848
111	cg03903246	27077	1		NA	240257000		Island	FMN2	0.0051014	IDC up vs NAT	0.184421	0.00223786	IDC up vs NAT	0.190773
112	cg21399703	28739	1		NA	247681000		Island		0.00220754	IDC up vs NAT	0.165241	0.000658229	IDC up vs NAT	0.196907
112	cg05639522	28740	1		NA	247682000		Island		0.000412004	IDC up vs NAT	0.277602	0.000254786	IDC up vs NAT	0.299771
112	cg18198730	28741	1		NA	247682000		Island		0.00289988	IDC up vs NAT	0.221707	0.00121876	IDC up vs NAT	0.253159
112	cg11166453	28742	1		NA	247682000		Island		1.49e-09	IDC up vs NAT	0.438076	3.24e-06	IDC up vs NAT	0.458526
112	cg07313626	28743	1		NA	247682000		Island		0.000424179	IDC up vs NAT	0.28116	0.0047499	IDC up vs NAT	0.277778
113	cg12754571	28750	1		NA	247694000		Island	LOC148824;OR2C3	0.000188714	IDC up vs NAT	0.336483	0.000121842	IDC up vs NAT	0.296669
113	cg12758973	28751	1		NA	247694000		Island	LOC148824;OR2C3	7.29e-05	IDC up vs NAT	0.249527	3.09e-05	IDC up vs NAT	0.214326
113	cg02104434	28752	1		NA	247694000		Island	LOC148824;OR2C3	0.000598458	IDC up vs NAT	0.189375	0.00832452	IDC up vs NAT	0.138077
114	cg02052265	28762	1		NA	247712000	Unclassified_Cell_type_specific		C1orf150	0.00110545	IDC down vs NAT	-0.182454	0.0141415	IDC down vs NAT	-0.150014
114	cg03343128	28763	1		NA	247712000	Unclassified_Cell_type_specific		C1orf150	0.0059049	IDC down vs NAT	-0.223727	0.00338508	IDC down vs NAT	-0.21239
114	cg18908499	28764	1		NA	247712000	Unclassified_Cell_type_specific		C1orf150	0.0192892	IDC down vs NAT	-0.248443	0.0923368	IDC down vs NAT	-0.19688
114	cg16555504	28765	1		NA	247712000	Unclassified_Cell_type_specific		C1orf150	0.0289607	IDC down vs NAT	-0.218953	0.101849	IDC down vs NAT	-0.175847
115	cg20429172	28830	1		NA	248020000		Island	TRIM58	0.0201078	IDC up vs NAT	0.279055	0.0104519	IDC up vs NAT	0.258927
115	cg20810478	28831	1		NA	248021000		Island	TRIM58	0.0185335	IDC up vs NAT	0.304004	0.00663609	IDC up vs NAT	0.296488
115	cg26157385	28832	1		NA	248021000		Island	TRIM58	0.0154476	IDC up vs NAT	0.237424	0.00828265	IDC up vs NAT	0.238869
115	cg23054189	28833	1		NA	248021000		Island	TRIM58	0.0115472	IDC up vs NAT	0.365894	0.00491912	IDC up vs NAT	0.366361
115	cg20146541	28834	1		NA	248021000		Island	TRIM58	0.0120497	IDC up vs NAT	0.354398	0.00430391	IDC up vs NAT	0.368876
115	cg07533148	28835	1		NA	248021000		Island	TRIM58	0.0212018	IDC up vs NAT	0.336345	0.00927513	IDC up vs NAT	0.353215
115	cg16021909	28836	1		NA	248021000		Island	TRIM58	0.0257693	IDC up vs NAT	0.251445	0.0212946	IDC up vs NAT	0.232359
116	cg08861456	28857	1		NA	248100000	Promoter_Associated	N_Shore	OR2L13	0.00196944	IDC up vs NAT	0.24541	0.0036273	IDC up vs NAT	0.261475
116	cg20434529	28858	1		NA	248100000	Promoter_Associated	Island	OR2L13	0.0138192	IDC up vs NAT	0.217287	0.00502952	IDC up vs NAT	0.27186
116	cg08260406	28859	1		NA	248100000	Promoter_Associated	Island	OR2L13	0.000521336	IDC up vs NAT	0.339592	2.48e-05	IDC up vs NAT	0.365642
116	cg04028570	28860	1		NA	248100000	Promoter_Associated	Island	OR2L13	0.000310802	IDC up vs NAT	0.417411	3.36e-05	IDC up vs NAT	0.473713
116	cg03748376	28861	1		NA	248101000	Promoter_Associated	Island	OR2L13;OR2L13	0.000883725	IDC up vs NAT	0.432126	0.00317995	IDC up vs NAT	0.441984
116	cg00785941	28862	1		NA	248101000	Promoter_Associated	Island	OR2L13;OR2L13	0.000400018	IDC up vs NAT	0.320999	0.000699506	IDC up vs NAT	0.36272
116	cg20507276	28863	1		NA	248101000	Promoter_Associated	Island	OR2L13;OR2L13	0.000409352	IDC up vs NAT	0.344097	0.00228875	IDC up vs NAT	0.348423
116	cg08944170	28864	1		NA	248101000	Promoter_Associated	Island	OR2L13;OR2L13	0.000525443	IDC up vs NAT	0.360194	0.000753588	IDC up vs NAT	0.401601
117	cg20695936	29283	1		NA	25257600		Island	RUNX3;RUNX3	0.000282633	IDC up vs NAT	0.240503	0.00499493	IDC up vs NAT	0.237176
117	cg13106389	29284	1		NA	25257600		Island	RUNX3;RUNX3	0.000265607	IDC up vs NAT	0.232525	0.00385525	IDC up vs NAT	0.221795
117	cg18087266	29285	1		NA	25257600		Island	RUNX3;RUNX3	0.000217811	IDC up vs NAT	0.202973	0.00814534	IDC up vs NAT	0.198069
117	cg25882256	29286	1		NA	25257800		Island	RUNX3;RUNX3	4.79e-05	IDC up vs NAT	0.356591	0.000577183	IDC up vs NAT	0.315999
117	cg04250451	29287	1		NA	25257800		Island	RUNX3;RUNX3	0.00127727	IDC up vs NAT	0.254895	0.00530493	IDC up vs NAT	0.229966
118	cg24463471	29290	1		NA	25258000	Unclassified_Cell_type_specific	Island	RUNX3;RUNX3	0.00939437	IDC up vs NAT	0.231497	0.0182729	IDC up vs NAT	0.196785
118	cg21406271	29291	1		NA	25258100	Unclassified_Cell_type_specific	Island	RUNX3;RUNX3	0.00104462	IDC up vs NAT	0.249085	0.00967737	IDC up vs NAT	0.225543
118	cg26256263	29292	1		NA	25258100	Unclassified_Cell_type_specific	Island	RUNX3;RUNX3	0.00012064	IDC up vs NAT	0.374878	0.0177029	IDC up vs NAT	0.288396
118	cg13305657	29293	1		NA	25258200		Island	RUNX3;RUNX3	0.000374381	IDC up vs NAT	0.259571	0.00833693	IDC up vs NAT	0.230987
118	cg24006721	29294	1		NA	25258200		Island	RUNX3;RUNX3	0.00027123	IDC up vs NAT	0.347561	0.00256733	IDC up vs NAT	0.319734
118	cg00929376	29295	1		NA	25258200		Island	RUNX3;RUNX3	0.00123562	IDC up vs NAT	0.220728	0.00308454	IDC up vs NAT	0.197301
118	cg04907595	29296	1		NA	25258300		Island	RUNX3;RUNX3	0.0211341	IDC up vs NAT	0.152002	0.00942946	IDC up vs NAT	0.161234
119	cg04554131	29312	1		NA	25291500	Unclassified		RUNX3	0.00941573	IDC down vs NAT	-0.256851	0.00261134	IDC down vs NAT	-0.254002
119	cg27058497	29313	1		NA	25291500	Unclassified		RUNX3	0.0086445	IDC down vs NAT	-0.25894	0.00520572	IDC down vs NAT	-0.220267
119	cg22153728	29314	1		NA	25291600	Unclassified		RUNX3	0.0108988	IDC down vs NAT	-0.199653	0.0042064	IDC down vs NAT	-0.180628
120	cg10468070	29848	1		NA	26551500		Island		0.000695468	IDC up vs NAT	0.204154	0.000591156	IDC up vs NAT	0.196193
120	cg19516105	29849	1		NA	26551700	Unclassified_Cell_type_specific	Island		2.57e-06	IDC up vs NAT	0.398145	2.12e-06	IDC up vs NAT	0.356539
120	cg22374940	29850	1		NA	26551800	Unclassified_Cell_type_specific	Island		0.000169543	IDC up vs NAT	0.36417	0.000776931	IDC up vs NAT	0.348236
120	cg04145287	29851	1		NA	26552100	Unclassified_Cell_type_specific	Island		0.00172501	IDC up vs NAT	0.376337	0.00123635	IDC up vs NAT	0.393536
120	cg00478361	29852	1		NA	26552100		Island		0.00132608	IDC up vs NAT	0.318838	0.000341949	IDC up vs NAT	0.329713
121	cg04212092	30621	1		TRUE	27889300			AHDC1	0.00133696	IDC up vs NAT	0.174419	0.0112719	IDC up vs NAT	0.139185
121	cg06738239	30622	1	CDMR	NA	2789090				0.0131254	IDC down vs NAT	-0.166967	0.0151447	IDC down vs NAT	-0.150467
121	cg23613162	30623	1		TRUE	27891400	Unclassified	N_Shelf	AHDC1	1.84e-08	IDC up vs NAT	0.342174	1.01e-08	IDC up vs NAT	0.364042
122	cg21870545	31310	1		NA	29213100	Promoter_Associated	N_Shore	EPB41;EPB41;EPB41;EPB41;EPB41	0.0318557	IDC down vs NAT	-0.156108	0.0139955	IDC down vs NAT	-0.163162
122	cg25727366	31311	1		NA	29213200	Promoter_Associated	N_Shore	EPB41;EPB41;EPB41;EPB41;EPB41	0.00100435	IDC down vs NAT	-0.118522	0.000444544	IDC down vs NAT	-0.116581
122	cg25287272	31312	1		NA	29213200	Promoter_Associated	N_Shore	EPB41;EPB41;EPB41;EPB41;EPB41	0.00108454	IDC down vs NAT	-0.215884	0.000819834	IDC down vs NAT	-0.220068
123	cg23969554	31518	1		TRUE	2979310		Island	FLJ42875	0.00456824	IDC up vs NAT	0.262974	0.0141444	IDC up vs NAT	0.200056
123	cg07523753	31519	1		NA	2979580		Island	FLJ42875	9.29e-05	IDC up vs NAT	0.429216	0.000706522	IDC up vs NAT	0.381318
123	cg09074856	31520	1	DMR	NA	2979820		Island	FLJ42875	0.00168114	IDC up vs NAT	0.360033	0.0134975	IDC up vs NAT	0.247702
123	cg27197651	31521	1		NA	2980040		Island	FLJ42875	0.00831562	IDC up vs NAT	0.244928	0.0234855	IDC up vs NAT	0.211964
123	cg04484550	31522	1		NA	2980160		Island	FLJ42875	1.6e-05	IDC up vs NAT	0.451279	0.00627541	IDC up vs NAT	0.317959
124	cg06991974	31543	1		NA	2984220		Island	FLJ42875;FLJ42875	0.00338029	IDC up vs NAT	0.207149	0.00612452	IDC up vs NAT	0.181718
124	cg07946633	31544	1		NA	2984250		Island	FLJ42875;PRDM16;FLJ42875;PRDM16	0.00475604	IDC up vs NAT	0.185694	0.00655742	IDC up vs NAT	0.167086
124	cg10802480	31545	1		NA	2984260		Island	FLJ42875;PRDM16;FLJ42875;PRDM16	0.0135981	IDC up vs NAT	0.147901	0.0164148	IDC up vs NAT	0.122889
124	cg12140144	31546	1		NA	2984280		Island	FLJ42875;PRDM16;FLJ42875;PRDM16	0.0465828	IDC up vs NAT	0.231988	0.00817554	IDC up vs NAT	0.204903
124	cg11229543	31547	1		NA	2984450		Island	PRDM16;PRDM16;FLJ42875;FLJ42875	0.00628622	IDC up vs NAT	0.306077	0.0144372	IDC up vs NAT	0.258285
125	cg07959046	31983	1		NA	31382000	Unclassified_Cell_type_specific	S_Shore	SDC3	0.0336264	IDC down vs NAT	-0.132068	0.0122783	IDC down vs NAT	-0.12286
125	cg21789941	31984	1		NA	3138560	Unclassified_Cell_type_specific		PRDM16;PRDM16	0.018808	IDC down vs NAT	-0.182833	0.0285298	IDC down vs NAT	-0.188684
125	cg07689731	31985	1		NA	31393900				0.0313759	IDC up vs NAT	0.171435	0.00844018	IDC up vs NAT	0.1742
126	cg24939838	32116	1	DMR	TRUE	3164390		Island	PRDM16;PRDM16	0.00474719	IDC up vs NAT	0.239778	0.0133058	IDC up vs NAT	0.248674
126	cg18240463	32117	1	DMR	TRUE	3164420		Island	PRDM16;PRDM16	0.0139944	IDC up vs NAT	0.166595	0.00940001	IDC up vs NAT	0.132205
126	cg09990962	32118	1	DMR	TRUE	3164430		Island	PRDM16;PRDM16	0.0104686	IDC up vs NAT	0.16124	0.00235228	IDC up vs NAT	0.132705
127	cg10431747	33564	1		NA	34642400		Island	C1orf94;C1orf94	8.37e-05	IDC up vs NAT	0.244446	0.000433324	IDC up vs NAT	0.263381
127	cg16384849	33565	1		NA	34642400		Island	C1orf94;C1orf94	7.6e-06	IDC up vs NAT	0.253935	9.8e-05	IDC up vs NAT	0.251331
127	cg24411961	33566	1		NA	34642400		Island	C1orf94;C1orf94	9.49e-07	IDC up vs NAT	0.293603	0.000945702	IDC up vs NAT	0.237799
127	cg02656891	33567	1		NA	34642500		Island	C1orf94;C1orf94	0.00632249	IDC up vs NAT	0.344354	0.00345764	IDC up vs NAT	0.300241
127	cg22697574	33568	1		NA	34642600		Island	C1orf94;C1orf94;C1orf94	0.00124896	IDC up vs NAT	0.312105	0.000641348	IDC up vs NAT	0.326682
127	cg16348470	33569	1		NA	34642600		Island	C1orf94;C1orf94;C1orf94	0.000433453	IDC up vs NAT	0.358795	0.00132531	IDC up vs NAT	0.300098
127	cg13329248	33570	1		NA	34642700		Island	C1orf94;C1orf94;C1orf94	0.00623095	IDC up vs NAT	0.216006	0.0184188	IDC up vs NAT	0.192448
127	cg04025150	33571	1		NA	34642900		Island	C1orf94;C1orf94;C1orf94	0.0308255	IDC up vs NAT	0.322291	0.0155913	IDC up vs NAT	0.346781
127	cg04323427	33572	1		NA	34642900		Island	C1orf94;C1orf94;C1orf94	0.031699	IDC up vs NAT	0.143345	0.0118047	IDC up vs NAT	0.156415
128	cg06775523	33637	1	DMR	TRUE	3514920		S_Shelf	MEGF6	4.39e-05	IDC up vs NAT	0.363876	0.000484823	IDC up vs NAT	0.353957
128	cg09187007	33638	1		TRUE	3514990		S_Shelf	MEGF6	0.00389696	IDC up vs NAT	0.340475	0.0110033	IDC up vs NAT	0.310127
128	cg24953596	33639	1		TRUE	3515190		S_Shelf	MEGF6	0.00374997	IDC up vs NAT	0.281528	0.00138742	IDC up vs NAT	0.303039
129	cg04021697	33977	1		NA	3567300	Promoter_Associated	Island	WDR8	0.00150387	IDC up vs NAT	0.331299	0.00104402	IDC up vs NAT	0.273483
129	cg21000072	33978	1		NA	3567410		Island	WDR8	0.0079006	IDC up vs NAT	0.217965	0.00206655	IDC up vs NAT	0.234102
129	cg16823083	33979	1		NA	3567410		Island	WDR8	0.012404	IDC up vs NAT	0.182997	0.000996734	IDC up vs NAT	0.163941
129	cg26128092	33980	1		NA	3567550		Island	WDR8	0.000802467	IDC up vs NAT	0.330131	8.76e-05	IDC up vs NAT	0.318748
129	cg07382920	33981	1		NA	3567650		Island	TP73;WDR8	0.0133701	IDC up vs NAT	0.261851	0.0265661	IDC up vs NAT	0.210997
129	cg12633102	33982	1		TRUE	35676500				1.27e-05	IDC up vs NAT	0.242448	7.5e-05	IDC up vs NAT	0.256808
129	cg10038618	33983	1		NA	3567720		Island	TP73;WDR8	0.00143754	IDC up vs NAT	0.238341	0.0103098	IDC up vs NAT	0.189526
130	cg12696750	34873	1		NA	38022500		Island	DNALI1	0.0498889	IDC up vs NAT	0.143311	0.00832383	IDC up vs NAT	0.206281
130	cg11397548	34874	1		NA	38022500		Island	DNALI1;DNALI1	0.021614	IDC up vs NAT	0.191515	0.0023434	IDC up vs NAT	0.256301
130	cg21488617	34875	1		NA	38022600		Island	DNALI1	7.61e-05	IDC up vs NAT	0.318855	0.000108004	IDC up vs NAT	0.346982
130	cg21171625	34876	1		NA	38022600		Island	DNALI1	4.51e-09	IDC up vs NAT	0.429855	3.37e-06	IDC up vs NAT	0.424369
130	cg14830003	34877	1		NA	38022700		Island	DNALI1	1.21e-07	IDC up vs NAT	0.372821	4.52e-05	IDC up vs NAT	0.34218
130	cg16109423	34878	1		NA	38022700		Island	DNALI1	2.59e-06	IDC up vs NAT	0.345024	1.09e-05	IDC up vs NAT	0.386233
131	cg07447922	35016	1		NA	38230800		Island	EPHA10;EPHA10	0.0287978	IDC up vs NAT	0.256402	0.00606986	IDC up vs NAT	0.303057
131	cg18537001	35017	1		NA	38230800		Island	EPHA10;EPHA10	0.00433331	IDC up vs NAT	0.350113	0.00325834	IDC up vs NAT	0.361382
131	cg21306240	35018	1		NA	38230800		Island	EPHA10;EPHA10	0.000874476	IDC up vs NAT	0.47522	0.000295812	IDC up vs NAT	0.530524
131	cg06163371	35019	1		NA	38230900		Island	EPHA10;EPHA10	0.00599324	IDC up vs NAT	0.31676	0.0298725	IDC up vs NAT	0.253287
132	cg09847153	35150	1		NA	38461500		N_Shore		0.00225206	IDC up vs NAT	0.314942	0.00786749	IDC up vs NAT	0.262941
132	cg17077180	35151	1		NA	38461700		Island		0.0020978	IDC up vs NAT	0.286	0.00608693	IDC up vs NAT	0.236046
132	cg18451016	35152	1		NA	38461900		Island		0.00792514	IDC up vs NAT	0.313667	0.0128877	IDC up vs NAT	0.242577
132	cg04673462	35153	1		NA	38461900		Island		0.0109834	IDC up vs NAT	0.224573	0.0232275	IDC up vs NAT	0.181956
132	cg26528311	35154	1		NA	38462500		S_Shore	FHL3	0.00335682	IDC up vs NAT	0.155161	0.00260372	IDC up vs NAT	0.133155
133	cg22335076	35156	1		TRUE	38464200		S_Shelf	FHL3	2.73e-10	IDC up vs NAT	0.202543	2.72e-07	IDC up vs NAT	0.204277
133	cg16585132	35157	1		NA	38464900		S_Shelf	FHL3	2.75e-05	IDC up vs NAT	0.224602	0.00130157	IDC up vs NAT	0.193782
133	cg08423562	35158	1		TRUE	38466500			FHL3	0.0172491	IDC up vs NAT	0.209941	0.00898978	IDC up vs NAT	0.223836
133	cg21680719	35159	1		TRUE	38466700		N_Shelf	FHL3	0.00712466	IDC up vs NAT	0.218962	0.00672822	IDC up vs NAT	0.227448
134	cg03331978	35224	1		TRUE	38600000				0.0468549	IDC up vs NAT	0.158308	0.0116299	IDC up vs NAT	0.186068
134	cg25879102	35225	1		TRUE	38600100				0.0184459	IDC up vs NAT	0.224052	0.00579339	IDC up vs NAT	0.251775
134	cg24080008	35226	1		TRUE	38600200				2.33e-05	IDC up vs NAT	0.26196	0.00260067	IDC up vs NAT	0.239648
135	cg07405182	35797	1		TRUE	40598500		N_Shore		0.00649175	IDC up vs NAT	0.285889	0.0020074	IDC up vs NAT	0.334469
135	cg13451356	35798	1		TRUE	40598600		Island		0.00712414	IDC up vs NAT	0.238198	0.00808443	IDC up vs NAT	0.235115
135	cg16555417	35799	1		TRUE	40598800		Island		0.0124691	IDC up vs NAT	0.294222	0.000977236	IDC up vs NAT	0.371872
136	cg16359657	35963	1		TRUE	41119900		Island	RIMS3	0.00144978	IDC up vs NAT	0.169229	0.00975809	IDC up vs NAT	0.141477
136	cg02369542	35964	1		TRUE	41119900		Island	RIMS3	6.99e-05	IDC up vs NAT	0.253236	0.00253217	IDC up vs NAT	0.234258
136	cg16328007	35965	1		NA	41120000		Island	RIMS3	4.12e-05	IDC up vs NAT	0.326812	6.45e-05	IDC up vs NAT	0.34241
137	cg06626599	36040	1		TRUE	41284100	Promoter_Associated	Island	KCNQ4;KCNQ4	2.09e-06	IDC up vs NAT	0.333218	5.12e-05	IDC up vs NAT	0.324319
137	cg11386025	36041	1		TRUE	41284600	Promoter_Associated	Island	KCNQ4;KCNQ4	0.00028875	IDC up vs NAT	0.164017	0.000350325	IDC up vs NAT	0.143306
137	cg19689322	36042	1		TRUE	41284600	Promoter_Associated	N_Shore	KCNQ4;KCNQ4	0.0169228	IDC up vs NAT	0.152943	0.00746696	IDC up vs NAT	0.159182
137	cg13426079	36043	1		TRUE	41284900	Promoter_Associated	Island	KCNQ4;KCNQ4	7.44e-08	IDC up vs NAT	0.319432	2.71e-05	IDC up vs NAT	0.294933
137	cg03461431	36044	1		NA	41285100		Island	KCNQ4;KCNQ4	0.00147881	IDC up vs NAT	0.14532	0.00314274	IDC up vs NAT	0.145979
138	cg13781744	36559	1		TRUE	43250700	Unclassified_Cell_type_specific	N_Shore		0.00896424	IDC up vs NAT	0.291875	0.00722055	IDC up vs NAT	0.294239
138	cg07515989	36560	1		TRUE	43250800	Unclassified_Cell_type_specific	Island		0.0282412	IDC up vs NAT	0.250621	0.0201184	IDC up vs NAT	0.234874
138	cg24634568	36561	1		TRUE	43250800	Unclassified_Cell_type_specific	Island		0.0372536	IDC up vs NAT	0.249659	0.0502241	IDC up vs NAT	0.216848
138	cg18391694	36562	1	DMR	TRUE	43250900	Unclassified_Cell_type_specific	Island		0.0296301	IDC up vs NAT	0.16981	0.0248238	IDC up vs NAT	0.156738
139	cg23671221	36922	1		NA	44031300	Unclassified_Cell_type_specific	Island	PTPRF;PTPRF	0.000297483	IDC up vs NAT	0.338022	0.00138767	IDC up vs NAT	0.339281
139	cg15268136	36923	1		NA	44031300	Unclassified_Cell_type_specific	Island	PTPRF;PTPRF	7.58e-05	IDC up vs NAT	0.231604	0.000187295	IDC up vs NAT	0.235171
139	cg22875872	36924	1		NA	44031800	Unclassified_Cell_type_specific	Island	PTPRF;PTPRF	1.22e-07	IDC up vs NAT	0.359422	2.3e-05	IDC up vs NAT	0.329182
139	cg10881128	36925	1		NA	44031800	Unclassified_Cell_type_specific	Island	PTPRF;PTPRF	9.19e-07	IDC up vs NAT	0.40444	0.000208302	IDC up vs NAT	0.34379
140	cg03257575	37985	1	DMR	NA	46951300		Island		0.0148403	IDC up vs NAT	0.361521	0.00157445	IDC up vs NAT	0.422884
140	cg19807257	37986	1	DMR	NA	46951400		Island		0.00623146	IDC up vs NAT	0.430128	0.000225389	IDC up vs NAT	0.5296
140	cg03401357	37987	1		NA	46951500	Unclassified_Cell_type_specific	Island		0.0161958	IDC up vs NAT	0.354886	0.000871785	IDC up vs NAT	0.466546
140	cg19375537	37988	1		NA	46951600		Island		0.00400562	IDC up vs NAT	0.305402	0.00146027	IDC up vs NAT	0.340842
140	cg04752042	37989	1		TRUE	46951700		Island		0.00830898	IDC up vs NAT	0.233021	0.000985854	IDC up vs NAT	0.285952
141	cg06995548	38030	1		TRUE	47009500		N_Shore		0.00146539	IDC up vs NAT	0.262878	8.7e-05	IDC up vs NAT	0.300815
141	cg06660332	38031	1		TRUE	47009700		Island		9.64e-05	IDC up vs NAT	0.415975	5.98e-06	IDC up vs NAT	0.436137
141	cg24465685	38032	1		TRUE	47009800		Island		0.0156385	IDC up vs NAT	0.294829	0.000424509	IDC up vs NAT	0.375272
141	cg00514268	38033	1		TRUE	47010100		Island		0.00148461	IDC up vs NAT	0.415869	0.000416581	IDC up vs NAT	0.431464
141	cg14415160	38034	1		TRUE	47010100		Island		0.0177617	IDC up vs NAT	0.25441	5.36e-05	IDC up vs NAT	0.331285
141	cg17291907	38035	1		TRUE	47010100		Island		0.0354187	IDC up vs NAT	0.191866	0.00570925	IDC up vs NAT	0.27384
141	cg13353942	38036	1		TRUE	47010200		S_Shore		0.0447097	IDC up vs NAT	0.224491	0.00368628	IDC up vs NAT	0.305837
142	cg25764899	38238	1	DMR	TRUE	47697900	Unclassified_Cell_type_specific	Island		6.71e-05	IDC up vs NAT	0.483623	0.000339237	IDC up vs NAT	0.440488
142	cg04363624	38239	1	DMR	TRUE	47698000	Unclassified_Cell_type_specific	Island		0.000572806	IDC up vs NAT	0.387357	0.00405765	IDC up vs NAT	0.339839
142	cg02241397	38240	1		TRUE	47698100	Unclassified_Cell_type_specific	Island		0.00508084	IDC up vs NAT	0.269983	0.00360436	IDC up vs NAT	0.329215
143	cg01281911	38303	1		TRUE	47882700	Unclassified_Cell_type_specific	Island	FOXE3	0.00631473	IDC up vs NAT	0.212547	0.00525356	IDC up vs NAT	0.264147
143	cg22796507	38304	1		TRUE	47882700	Unclassified_Cell_type_specific	Island	FOXE3	2.86e-05	IDC up vs NAT	0.277414	0.000167211	IDC up vs NAT	0.24238
143	cg23115387	38305	1		TRUE	47882900		Island	FOXE3	0.00422206	IDC up vs NAT	0.220326	0.00477805	IDC up vs NAT	0.248897
144	cg08871545	38505	1		NA	48559800	Unclassified			0.00106256	IDC down vs NAT	-0.198309	7.52e-05	IDC down vs NAT	-0.219798
144	cg11408632	38506	1		NA	4856490	Unclassified_Cell_type_specific			1.38e-06	IDC down vs NAT	-0.324864	3.67e-05	IDC down vs NAT	-0.309414
144	cg20995977	38507	1		NA	4857000	Unclassified_Cell_type_specific			0.00432451	IDC down vs NAT	-0.282175	0.0011057	IDC down vs NAT	-0.269334
145	cg16391955	38653	1		NA	50881200		Island		1.56e-06	IDC up vs NAT	0.376107	0.00109199	IDC up vs NAT	0.301898
145	cg01891252	38654	1		NA	50881200		Island		1.75e-05	IDC up vs NAT	0.248371	0.00207647	IDC up vs NAT	0.202459
145	cg14179581	38655	1		TRUE	50881500		Island		0.00122436	IDC up vs NAT	0.370013	0.000329155	IDC up vs NAT	0.440583
145	cg27529871	38656	1		TRUE	50881900		Island		0.0164358	IDC up vs NAT	0.37909	0.00197675	IDC up vs NAT	0.465631
145	cg02340083	38657	1		TRUE	50882000		Island		0.00243552	IDC up vs NAT	0.424796	0.000738075	IDC up vs NAT	0.419108
145	cg00009292	38658	1		TRUE	50882100		Island		0.0155145	IDC up vs NAT	0.202779	0.00485867	IDC up vs NAT	0.15377
145	cg18122419	38659	1	DMR	TRUE	50882400		Island		0.0337117	IDC up vs NAT	0.168634	0.0104337	IDC up vs NAT	0.185402
145	cg17088073	38660	1		NA	50882900		N_Shore		0.00685427	IDC up vs NAT	0.317772	0.00320669	IDC up vs NAT	0.34338
145	cg17603689	38661	1		NA	50883000	Unclassified_Cell_type_specific	Island		0.000960434	IDC up vs NAT	0.343508	0.00314984	IDC up vs NAT	0.340526
146	cg13909582	38670	1		NA	50886100	Unclassified_Cell_type_specific	Island	DMRTA2	0.0216193	IDC up vs NAT	0.180495	0.0069995	IDC up vs NAT	0.24352
146	cg07362328	38671	1	DMR	NA	50886400	Unclassified_Cell_type_specific	Island	DMRTA2	0.0140209	IDC up vs NAT	0.28465	0.00932118	IDC up vs NAT	0.309071
146	cg00945234	38672	1	DMR	NA	50886400	Unclassified_Cell_type_specific	Island	DMRTA2	0.00888966	IDC up vs NAT	0.32786	0.00509791	IDC up vs NAT	0.35614
146	cg16732616	38673	1	DMR	NA	50886800		Island	DMRTA2	0.00843697	IDC up vs NAT	0.374217	0.00774775	IDC up vs NAT	0.392981
146	cg04455430	38674	1	DMR	NA	50886900		Island	DMRTA2	0.00588734	IDC up vs NAT	0.270628	0.00457594	IDC up vs NAT	0.298974
146	cg25191628	38675	1	DMR	NA	50886900		Island	DMRTA2	0.0179179	IDC up vs NAT	0.252618	0.0174266	IDC up vs NAT	0.266324
146	cg12756396	38676	1	DMR	NA	50887000		Island	DMRTA2	0.00870913	IDC up vs NAT	0.263844	0.00925463	IDC up vs NAT	0.300193
147	cg02905900	39727	1		NA	55013500			ACOT11;ACOT11	0.000855344	IDC up vs NAT	0.221556	0.000113832	IDC up vs NAT	0.214221
147	cg10266490	39728	1		NA	55013700	Unclassified		ACOT11;ACOT11	0.0168173	IDC up vs NAT	0.213802	0.00419258	IDC up vs NAT	0.243429
147	cg21448423	39729	1		NA	55014000	Unclassified		ACOT11;ACOT11;ACOT11;ACOT11	0.00201472	IDC up vs NAT	0.304224	0.000293749	IDC up vs NAT	0.291704
148	cg15089077	39802	1		TRUE	55246900		Island	TTC22	1.81e-06	IDC up vs NAT	0.29361	8.07e-08	IDC up vs NAT	0.32254
148	cg24550149	39803	1		TRUE	55247000		Island	TTC22	8.82e-08	IDC up vs NAT	0.422167	2.93e-08	IDC up vs NAT	0.400047
148	cg19022697	39804	1		TRUE	55247100		Island	TTC22	1.72e-08	IDC up vs NAT	0.308378	6.02e-07	IDC up vs NAT	0.267583
148	cg15645660	39805	1		TRUE	55247400		Island	TTC22	5.51e-17	IDC up vs NAT	0.431156	2.11e-08	IDC up vs NAT	0.38233
148	cg11949335	39806	1		NA	55247400		Island	TTC22	3.77e-12	IDC up vs NAT	0.238672	1.36e-07	IDC up vs NAT	0.23632
149	cg21872908	39829	1		NA	55271700		Island	C1orf177;C1orf177	6.54e-05	IDC up vs NAT	0.22223	0.00120553	IDC up vs NAT	0.227534
149	cg20903926	39830	1		NA	55271700		Island	C1orf177;C1orf177	1.07e-08	IDC up vs NAT	0.273784	6.08e-05	IDC up vs NAT	0.273598
149	cg01398941	39831	1		NA	55271900		Island	C1orf177;C1orf177	1.13e-08	IDC up vs NAT	0.355458	7.21e-06	IDC up vs NAT	0.325473
149	cg03557698	39832	1		NA	55271900		Island	C1orf177;C1orf177	4.63e-06	IDC up vs NAT	0.151853	2.69e-07	IDC up vs NAT	0.178269
149	cg23924306	39833	1		NA	55271900		Island	C1orf177;C1orf177	1.67e-06	IDC up vs NAT	0.268635	1.78e-05	IDC up vs NAT	0.245163
150	cg00822030	40721	1		TRUE	6086020		N_Shore	KCNAB2;KCNAB2	0.0259985	IDC down vs NAT	-0.159479	0.00022285	IDC down vs NAT	-0.19215
150	cg12604162	40722	1		TRUE	6086150	Promoter_Associated	N_Shore	KCNAB2;KCNAB2	2.9e-05	IDC down vs NAT	-0.290525	1.46e-06	IDC down vs NAT	-0.291087
150	cg18192083	40723	1		TRUE	6086250	Promoter_Associated	Island	KCNAB2;KCNAB2	0.00679001	IDC down vs NAT	-0.139591	0.000112417	IDC down vs NAT	-0.137523
150	cg03400374	40724	1		TRUE	6086280	Promoter_Associated	Island	KCNAB2;KCNAB2	0.000171619	IDC down vs NAT	-0.301445	3.89e-11	IDC down vs NAT	-0.361487
150	cg19814116	40725	1		TRUE	6086450	Promoter_Associated	Island	KCNAB2;KCNAB2;KCNAB2;KCNAB2	0.0011915	IDC down vs NAT	-0.284558	2.23e-05	IDC down vs NAT	-0.298746
150	cg05701590	40726	1		TRUE	6086480		Island	KCNAB2;KCNAB2;KCNAB2;KCNAB2	2.43e-05	IDC down vs NAT	-0.322009	1.36e-07	IDC down vs NAT	-0.34741
151	cg14254748	41076	1	RDMR	NA	62660400		N_Shore	L1TD1;L1TD1	0.000976717	IDC up vs NAT	0.168492	0.00375305	IDC up vs NAT	0.164758
151	cg19594218	41077	1	RDMR	NA	62660600		Island	L1TD1;L1TD1;L1TD1;L1TD1	9.6e-07	IDC up vs NAT	0.349521	1.8e-07	IDC up vs NAT	0.381488
151	cg23049458	41078	1	RDMR	NA	62660600		Island	L1TD1;L1TD1	8.75e-11	IDC up vs NAT	0.495012	1.52e-08	IDC up vs NAT	0.479501
151	cg12640000	41079	1		NA	62660700		Island	L1TD1;L1TD1	4.72e-09	IDC up vs NAT	0.31737	4.47e-08	IDC up vs NAT	0.307807
151	cg03731268	41080	1		NA	62660900		Island	L1TD1;L1TD1	3.45e-07	IDC up vs NAT	0.233272	0.000224623	IDC up vs NAT	0.210485
152	cg24693225	41286	1		TRUE	63539600				0.00633797	IDC up vs NAT	0.269835	0.0435961	IDC up vs NAT	0.223566
152	cg23166865	41287	1		TRUE	63539700				0.00582529	IDC up vs NAT	0.27621	0.013332	IDC up vs NAT	0.26415
152	cg02077472	41288	1		NA	63539900				0.00486501	IDC up vs NAT	0.284691	0.00295603	IDC up vs NAT	0.328845
152	cg12806613	41289	1		NA	63540200				0.00959139	IDC up vs NAT	0.20523	0.00568913	IDC up vs NAT	0.196692
152	cg15672853	41290	1		NA	63540200				0.014356	IDC up vs NAT	0.200627	0.000313541	IDC up vs NAT	0.256213
153	cg17941572	41327	1		NA	63784500	Unclassified_Cell_type_specific	Island		3.2e-05	IDC up vs NAT	0.340245	0.00013913	IDC up vs NAT	0.356423
153	cg03446636	41328	1		NA	63784600		Island		2.84e-06	IDC up vs NAT	0.263391	0.000120059	IDC up vs NAT	0.252269
153	cg19801921	41329	1		NA	63784900		Island		1.04e-05	IDC up vs NAT	0.370098	1.68e-05	IDC up vs NAT	0.392392
154	cg15617155	41331	1		NA	63785300	Unclassified_Cell_type_specific	Island		2.84e-08	IDC up vs NAT	0.384255	3.96e-06	IDC up vs NAT	0.34639
154	cg02283366	41332	1	RDMR	NA	63785500	Unclassified_Cell_type_specific	Island		0.000259838	IDC up vs NAT	0.361006	0.000133825	IDC up vs NAT	0.341498
154	cg10785263	41333	1	RDMR	NA	63785900	Unclassified_Cell_type_specific	Island		5.44e-06	IDC up vs NAT	0.346782	0.000114048	IDC up vs NAT	0.312698
154	cg06962177	41334	1	RDMR	NA	63785900	Unclassified_Cell_type_specific	Island		1.55e-08	IDC up vs NAT	0.575121	8.1e-06	IDC up vs NAT	0.561187
154	cg13066016	41335	1	RDMR	NA	63786100	Unclassified_Cell_type_specific	Island		0.000309114	IDC up vs NAT	0.205722	0.000987237	IDC up vs NAT	0.1916
154	cg18175808	41336	1	RDMR	NA	63786300		Island		0.000123234	IDC up vs NAT	0.330366	0.00233053	IDC up vs NAT	0.30956
155	cg20321153	41366	1	DMR	TRUE	63795400		Island		0.0182823	IDC up vs NAT	0.233952	0.00868142	IDC up vs NAT	0.266648
155	cg00347677	41367	1	DMR	TRUE	63795600	Unclassified_Cell_type_specific	Island		0.00165883	IDC up vs NAT	0.325809	0.00028792	IDC up vs NAT	0.338196
155	cg05923687	41368	1	DMR	TRUE	63795700	Unclassified_Cell_type_specific	Island		0.0172568	IDC up vs NAT	0.275723	0.00717575	IDC up vs NAT	0.309859
155	cg21244177	41369	1	DMR	TRUE	63795800	Unclassified_Cell_type_specific	Island		0.00147012	IDC up vs NAT	0.245717	1.98e-05	IDC up vs NAT	0.286792
155	cg10249375	41370	1	DMR	TRUE	63795900		Island		0.000521866	IDC up vs NAT	0.49176	7.4e-05	IDC up vs NAT	0.543108
155	cg15837212	41371	1	DMR	NA	63796000		Island		0.0001381	IDC up vs NAT	0.319248	9.15e-06	IDC up vs NAT	0.349461
155	cg21695661	41372	1		NA	63796300	Unclassified_Cell_type_specific	S_Shore		0.00297693	IDC up vs NAT	0.256485	0.00446162	IDC up vs NAT	0.244187
156	cg10210806	41678	1		NA	6514610	Unclassified_Cell_type_specific	Island	ESPN	0.000273049	IDC up vs NAT	0.309715	0.000175022	IDC up vs NAT	0.313622
156	cg06085683	41679	1		NA	6514660	Unclassified_Cell_type_specific	Island	ESPN	0.00052537	IDC up vs NAT	0.191185	0.000134115	IDC up vs NAT	0.193904
156	cg00158227	41680	1		NA	6514780	Unclassified_Cell_type_specific	Island	ESPN	2.03e-05	IDC up vs NAT	0.268843	5.94e-05	IDC up vs NAT	0.253461
156	cg00833822	41681	1		NA	6515580	Unclassified_Cell_type_specific	Island	ESPN	0.00140002	IDC up vs NAT	0.172989	0.00146901	IDC up vs NAT	0.178179
156	cg09809932	41682	1		NA	6515600	Unclassified_Cell_type_specific	Island	ESPN	0.0391788	IDC up vs NAT	0.192226	0.0328002	IDC up vs NAT	0.180754
156	cg26419880	41683	1		NA	6515620	Unclassified_Cell_type_specific	Island	ESPN	6.19e-05	IDC up vs NAT	0.299849	0.00083956	IDC up vs NAT	0.258525
156	cg12143651	41684	1		NA	6515750	Unclassified_Cell_type_specific	Island	ESPN	0.00203158	IDC up vs NAT	0.167144	0.000417628	IDC up vs NAT	0.181335
157	cg19808205	42176	1		TRUE	67218000		N_Shore	TCTEX1D1	0.0395634	IDC up vs NAT	0.241556	0.0737826	IDC up vs NAT	0.214406
157	cg11824639	42177	1		TRUE	67218100		Island	TCTEX1D1	0.00477692	IDC up vs NAT	0.279256	0.000511707	IDC up vs NAT	0.300475
157	cg09318375	42178	1		TRUE	67218100		Island	TCTEX1D1	0.00543371	IDC up vs NAT	0.264477	0.000926337	IDC up vs NAT	0.262181
157	cg17284804	42179	1		TRUE	67218100		Island	TCTEX1D1	0.00185675	IDC up vs NAT	0.321796	0.00132383	IDC up vs NAT	0.312933
157	cg25339566	42180	1		TRUE	67218200		Island	TCTEX1D1;TCTEX1D1	0.00217063	IDC up vs NAT	0.358667	0.00241348	IDC up vs NAT	0.322784
157	cg24161501	42181	1		TRUE	67218300		Island	TCTEX1D1	0.00155223	IDC up vs NAT	0.3435	0.0030809	IDC up vs NAT	0.366026
157	cg19159365	42182	1		TRUE	67218500		S_Shore	TCTEX1D1	0.0158583	IDC up vs NAT	0.213591	0.0130341	IDC up vs NAT	0.202483
158	cg01320130	42250	1		NA	67600300		N_Shore		0.0431406	IDC up vs NAT	0.160432	0.0160745	IDC up vs NAT	0.182014
158	cg08029281	42251	1		NA	67600400		Island		0.000815512	IDC up vs NAT	0.327649	0.000203511	IDC up vs NAT	0.329762
158	cg17833169	42252	1		NA	67600500	Unclassified_Cell_type_specific	Island		0.000384297	IDC up vs NAT	0.329573	0.00210506	IDC up vs NAT	0.342199
158	cg11235152	42253	1		NA	67600700	Unclassified_Cell_type_specific	Island		0.0131126	IDC up vs NAT	0.299194	0.00428142	IDC up vs NAT	0.307122
158	cg12940439	42254	1		NA	67600700	Unclassified_Cell_type_specific	Island		0.00174947	IDC up vs NAT	0.249689	7.25e-05	IDC up vs NAT	0.260359
158	cg03340356	42255	1		TRUE	67600800		S_Shore		0.0367829	IDC up vs NAT	0.196058	0.00661651	IDC up vs NAT	0.223346
159	cg00419321	42954	1	RDMR	NA	75593500		N_Shelf	LHX8	0.00198088	IDC up vs NAT	0.297695	0.000426077	IDC up vs NAT	0.361566
159	cg21009965	42955	1	RDMR	NA	75593600		N_Shelf	LHX8	0.000894938	IDC up vs NAT	0.334285	0.000109434	IDC up vs NAT	0.372868
159	cg01971160	42956	1	RDMR	NA	75593800		N_Shelf	LHX8	0.000223519	IDC up vs NAT	0.274858	0.000103855	IDC up vs NAT	0.312814
159	cg11196437	42957	1	RDMR	NA	75593900		N_Shore	LHX8	4.35e-05	IDC up vs NAT	0.340979	9.69e-05	IDC up vs NAT	0.357119
159	cg01185626	42958	1	RDMR	NA	75594000		N_Shore	LHX8	0.000470097	IDC up vs NAT	0.334378	1.33e-05	IDC up vs NAT	0.402838
159	cg09222749	42959	1	RDMR	NA	75594100		N_Shore	LHX8	0.00189329	IDC up vs NAT	0.350251	0.000110165	IDC up vs NAT	0.421194
159	cg26688527	42960	1	RDMR	NA	75594100		N_Shore	LHX8	0.000430895	IDC up vs NAT	0.342326	0.000122847	IDC up vs NAT	0.377202
159	cg10249828	42961	1	RDMR	NA	75594300		N_Shore	LHX8;LHX8	0.00271758	IDC up vs NAT	0.149826	0.000480583	IDC up vs NAT	0.179727
160	cg10029842	42965	1		TRUE	75595900		Island	LHX8	0.00688631	IDC up vs NAT	0.335751	0.000559283	IDC up vs NAT	0.42038
160	cg22694818	42966	1		TRUE	75596000		Island	LHX8	0.000365277	IDC up vs NAT	0.463896	4.71e-05	IDC up vs NAT	0.524947
160	cg17473600	42967	1		TRUE	75596200		Island	LHX8	0.014602	IDC up vs NAT	0.238449	0.000384647	IDC up vs NAT	0.330502
160	cg07563793	42968	1		TRUE	75596300		N_Shore	LHX8	0.00635698	IDC up vs NAT	0.305629	0.00110503	IDC up vs NAT	0.354172
160	cg13478928	42969	1		NA	75596700		Island	LHX8	0.00596478	IDC up vs NAT	0.320417	0.000457729	IDC up vs NAT	0.389926
160	cg02861380	42970	1		NA	75596800		Island	LHX8	0.0224325	IDC up vs NAT	0.290639	0.00301166	IDC up vs NAT	0.338471
161	cg14511923	43395	1		NA	7842370	Unclassified_Cell_type_specific	N_Shore		0.0091993	IDC down vs NAT	-0.257632	0.0135126	IDC down vs NAT	-0.199674
161	cg02277850	43396	1		NA	7842390		N_Shore		0.0427024	IDC down vs NAT	-0.10758	0.0043416	IDC down vs NAT	-0.114547
161	cg23987789	43397	1		NA	7842410		N_Shore		0.00314306	IDC down vs NAT	-0.208549	0.00229173	IDC down vs NAT	-0.190438
162	cg00347563	43445	1		NA	78511600	Unclassified	Island	GIPC2;GIPC2	0.00509777	IDC up vs NAT	0.26242	0.00163306	IDC up vs NAT	0.263577
162	cg25288420	43446	1		NA	78511700	Unclassified	Island	GIPC2;GIPC2	0.00368862	IDC up vs NAT	0.25989	0.00227068	IDC up vs NAT	0.242227
162	cg04912843	43447	1		NA	78511900	Unclassified	Island	GIPC2	0.00360259	IDC up vs NAT	0.353464	0.000687663	IDC up vs NAT	0.39924
162	cg24496666	43448	1		NA	78512000	Unclassified	Island	GIPC2	0.0141145	IDC up vs NAT	0.202845	0.00169298	IDC up vs NAT	0.239294
162	cg24719487	43449	1		NA	78512100	Unclassified	Island	GIPC2	0.0177832	IDC up vs NAT	0.146109	0.000981585	IDC up vs NAT	0.167915
163	cg14319235	43516	1		TRUE	79472300		Island	ELTD1	1.98e-06	IDC up vs NAT	0.28753	5.21e-05	IDC up vs NAT	0.27052
163	cg21113740	43517	1		TRUE	79472300		Island	ELTD1;ELTD1	2.4e-08	IDC up vs NAT	0.373515	7.2e-06	IDC up vs NAT	0.327511
163	cg04360793	43518	1		TRUE	79472400		Island	ELTD1;ELTD1	1.03e-13	IDC up vs NAT	0.413089	2.6e-09	IDC up vs NAT	0.376513
163	cg15084543	43519	1		TRUE	79472400		Island	ELTD1;ELTD1	1.42e-17	IDC up vs NAT	0.479281	1.03e-10	IDC up vs NAT	0.396309
163	cg26422458	43520	1		TRUE	79472500		Island	ELTD1;ELTD1	3e-09	IDC up vs NAT	0.35765	2.77e-05	IDC up vs NAT	0.290369
163	cg02154252	43521	1		NA	79472500		Island	ELTD1	0.00156171	IDC up vs NAT	0.147805	0.00217808	IDC up vs NAT	0.130371
163	cg18592365	43522	1		NA	79472500		Island	ELTD1	0.00150878	IDC up vs NAT	0.175776	0.000800025	IDC up vs NAT	0.188155
164	cg18116902	43900	1		NA	84326700	Promoter_Associated_Cell_type_specific	Island		0.0013037	IDC down vs NAT	-0.195451	0.000374522	IDC down vs NAT	-0.209339
164	cg26347197	43901	1		NA	84326700	Promoter_Associated_Cell_type_specific	Island		4.21e-06	IDC down vs NAT	-0.191625	1.22e-05	IDC down vs NAT	-0.187206
164	cg24955204	43902	1		NA	84326800	Promoter_Associated_Cell_type_specific	Island		0.000374983	IDC down vs NAT	-0.121922	0.000785826	IDC down vs NAT	-0.104955
164	cg02483449	43903	1		NA	84326900	Promoter_Associated_Cell_type_specific	S_Shore		0.00253729	IDC down vs NAT	-0.203815	0.000165559	IDC down vs NAT	-0.233479
165	cg17442683	44433	1		NA	8664310	Unclassified		RERE;RERE	0.0243522	IDC down vs NAT	-0.15792	0.00845681	IDC down vs NAT	-0.180762
165	cg21806750	44434	1		TRUE	86673500				0.000735218	IDC down vs NAT	-0.170665	4.79e-05	IDC down vs NAT	-0.170586
165	cg10711230	44435	1		NA	867031	Unclassified_Cell_type_specific	N_Shelf	SAMD11	0.0458519	IDC down vs NAT	-0.110211	0.0211486	IDC down vs NAT	-0.104148
166	cg26917140	45153	1		TRUE	91184800		N_Shore		0.000312027	IDC up vs NAT	0.266474	0.00375162	IDC up vs NAT	0.239496
166	cg12656020	45154	1		TRUE	91185000	Unclassified_Cell_type_specific	N_Shore		2.04e-05	IDC up vs NAT	0.357778	0.000251722	IDC up vs NAT	0.3406
166	cg14696458	45155	1		NA	91185200	Unclassified_Cell_type_specific	Island		0.0067374	IDC up vs NAT	0.211917	0.00087496	IDC up vs NAT	0.246889
166	cg00088183	45156	1		NA	91185200	Unclassified_Cell_type_specific	Island		0.00103012	IDC up vs NAT	0.204931	0.00442909	IDC up vs NAT	0.187337
166	cg22507154	45157	1		NA	91185200	Unclassified_Cell_type_specific	Island		0.000588586	IDC up vs NAT	0.211585	0.010992	IDC up vs NAT	0.15951
166	cg24884703	45158	1	DMR	NA	91185400		Island		4.33e-08	IDC up vs NAT	0.514954	1.35e-05	IDC up vs NAT	0.476946
166	cg14795752	45159	1	DMR	NA	91185400		Island		2.38e-07	IDC up vs NAT	0.412187	3.44e-05	IDC up vs NAT	0.416017
167	cg21542223	45166	1		NA	91190000		N_Shore		0.00218818	IDC up vs NAT	0.23033	3.21e-05	IDC up vs NAT	0.295095
167	cg26568372	45167	1		NA	91190200		N_Shore		7.11e-06	IDC up vs NAT	0.391375	2.47e-05	IDC up vs NAT	0.393749
167	cg17480076	45168	1		NA	91190300		N_Shore		0.00112138	IDC up vs NAT	0.272072	0.000206608	IDC up vs NAT	0.309208
167	cg05039548	45169	1	DMR	NA	91190400		N_Shore		0.00196502	IDC up vs NAT	0.312471	0.00384506	IDC up vs NAT	0.311896
167	cg20634266	45170	1	DMR	NA	91190500		Island		0.00148801	IDC up vs NAT	0.217628	0.00824217	IDC up vs NAT	0.193104
167	cg19414591	45171	1		NA	91190600		Island		0.000975521	IDC up vs NAT	0.267793	0.00202409	IDC up vs NAT	0.255664
167	cg15452970	45172	1		NA	91190600		Island		0.000159239	IDC up vs NAT	0.334247	5.31e-05	IDC up vs NAT	0.343406
168	cg09662411	45584	1		NA	92946100	Promoter_Associated_Cell_type_specific	Island	GFI1;GFI1;GFI1	0.00557551	IDC up vs NAT	0.143613	0.000361544	IDC up vs NAT	0.139623
168	cg06338710	45585	1		NA	92946200		Island	GFI1;GFI1;GFI1	0.00130673	IDC up vs NAT	0.232015	5.39e-05	IDC up vs NAT	0.297151
168	cg18146737	45586	1		TRUE	92946700		Island	GFI1;GFI1;GFI1	5.7e-06	IDC up vs NAT	0.429546	7.36e-06	IDC up vs NAT	0.425882
168	cg12876356	45587	1		TRUE	92946800		Island	GFI1;GFI1;GFI1	0.000145298	IDC up vs NAT	0.384111	0.000487626	IDC up vs NAT	0.398763
168	cg18316974	45588	1	CDMR	TRUE	92947000		Island	GFI1;GFI1;GFI1	0.000226006	IDC up vs NAT	0.323566	0.00314734	IDC up vs NAT	0.306216
169	cg03901886	46394	1		NA	9600120	Promoter_Associated	Island	SLC25A33	1.06e-12	IDC down vs NAT	-0.198731	4.11e-10	IDC down vs NAT	-0.208234
169	cg13631913	46395	1		NA	9600350	Promoter_Associated	Island	SLC25A33	4.29e-07	IDC down vs NAT	-0.216795	8.4e-07	IDC down vs NAT	-0.215919
169	cg13688474	46396	1		NA	9600440	Promoter_Associated	Island	SLC25A33	5.34e-06	IDC down vs NAT	-0.178533	1.54e-05	IDC down vs NAT	-0.183197
170	cg10506844	47040	10		TRUE	101281000		Island		2.87e-05	IDC up vs NAT	0.385589	3.61e-05	IDC up vs NAT	0.395961
170	cg19522050	47041	10		TRUE	101281000		Island		0.00264226	IDC up vs NAT	0.325932	0.000785887	IDC up vs NAT	0.3722
170	cg25452067	47042	10		NA	101282000		Island		0.00270131	IDC up vs NAT	0.286588	0.00137529	IDC up vs NAT	0.335536
170	cg26075184	47043	10	DMR	NA	101282000		Island		0.00287576	IDC up vs NAT	0.303599	0.00585242	IDC up vs NAT	0.310965
170	cg02792168	47044	10		NA	101282000		Island		1.21e-05	IDC up vs NAT	0.463771	6.7e-05	IDC up vs NAT	0.474978
170	cg11113066	47045	10		NA	101282000		Island		0.000256351	IDC up vs NAT	0.245308	0.000616883	IDC up vs NAT	0.222547
170	cg19960420	47046	10		NA	101282000		N_Shore		0.000739213	IDC up vs NAT	0.243821	0.000248923	IDC up vs NAT	0.267281
170	cg22957360	47047	10		NA	101283000		N_Shore		0.00389147	IDC up vs NAT	0.231882	0.012426	IDC up vs NAT	0.190866
170	cg01987516	47048	10		NA	101283000		Island		0.00207974	IDC up vs NAT	0.272799	0.0034281	IDC up vs NAT	0.285581
170	cg23904955	47049	10		NA	101283000		Island		0.000133263	IDC up vs NAT	0.399638	0.00020701	IDC up vs NAT	0.428313
171	cg00158122	47069	10	RDMR	NA	101290000		Island		3.86e-06	IDC up vs NAT	0.282336	0.000111513	IDC up vs NAT	0.285785
171	cg02798576	47070	10	RDMR	NA	101290000		Island		5.8e-07	IDC up vs NAT	0.402927	5.09e-06	IDC up vs NAT	0.367412
171	cg23262218	47071	10	RDMR	NA	101290000		Island		0.000258554	IDC up vs NAT	0.26127	8.81e-05	IDC up vs NAT	0.27903
172	cg04837832	47073	10		NA	101291000		Island		0.0101343	IDC up vs NAT	0.169727	0.0152306	IDC up vs NAT	0.151076
172	cg04190875	47074	10	DMR	NA	101291000	Unclassified_Cell_type_specific	Island		0.0024982	IDC up vs NAT	0.222745	0.00662686	IDC up vs NAT	0.192865
172	cg26951440	47075	10		NA	101291000		N_Shore	NKX2-3	0.00105071	IDC up vs NAT	0.331852	0.000956625	IDC up vs NAT	0.353397
172	cg03609639	47076	10		NA	101291000		N_Shore	NKX2-3	0.0377498	IDC up vs NAT	0.159478	0.00238468	IDC up vs NAT	0.200299
173	cg19122901	47090	10	CDMR	TRUE	101294000		N_Shore	NKX2-3	0.00471869	IDC up vs NAT	0.342301	0.000897525	IDC up vs NAT	0.371853
173	cg22778788	47091	10	CDMR	NA	101294000		N_Shore	NKX2-3	0.0182402	IDC up vs NAT	0.134057	0.00598741	IDC up vs NAT	0.148548
173	cg13754259	47092	10	CDMR	NA	101294000		N_Shore	NKX2-3	0.0108952	IDC up vs NAT	0.177553	0.00353519	IDC up vs NAT	0.18737
174	cg22735222	47097	10	RDMR	TRUE	101296000		Island	NKX2-3	0.0197532	IDC up vs NAT	0.118772	0.0037916	IDC up vs NAT	0.125116
174	cg03711485	47098	10	CDMR	TRUE	101296000		Island	NKX2-3	0.0033683	IDC up vs NAT	0.353045	0.000345307	IDC up vs NAT	0.38241
174	cg24913868	47099	10	RDMR	TRUE	101296000		Island	NKX2-3	0.0161463	IDC up vs NAT	0.195171	0.00814068	IDC up vs NAT	0.180303
175	cg23963802	47245	10		NA	101875000		Island		0.00761701	IDC up vs NAT	0.255884	0.0089318	IDC up vs NAT	0.249801
175	cg18267049	47246	10		NA	101875000	Unclassified_Cell_type_specific	Island		0.00074078	IDC up vs NAT	0.22433	0.00295378	IDC up vs NAT	0.170869
175	cg03679755	47247	10		NA	101875000	Unclassified_Cell_type_specific	Island		0.00389738	IDC up vs NAT	0.255941	0.00220322	IDC up vs NAT	0.220546
176	cg01072942	47401	10		TRUE	102279000		Island	SEC31B	0.0263873	IDC up vs NAT	0.221772	0.0115006	IDC up vs NAT	0.25609
176	cg20831708	47402	10		TRUE	102279000		Island	SEC31B	0.0155911	IDC up vs NAT	0.239865	0.00836062	IDC up vs NAT	0.258335
176	cg26381313	47403	10		TRUE	102279000		Island	SEC31B	0.0121773	IDC up vs NAT	0.266078	0.00440805	IDC up vs NAT	0.301325
176	cg23725321	47404	10		TRUE	102280000		Island	SEC31B	0.0027748	IDC up vs NAT	0.327968	0.00529717	IDC up vs NAT	0.311041
176	cg26458072	47405	10		TRUE	102280000		Island	SEC31B	0.00314946	IDC up vs NAT	0.30266	0.00649569	IDC up vs NAT	0.284487
176	cg04611437	47406	10		TRUE	102280000		Island	SEC31B	0.00412018	IDC up vs NAT	0.297533	0.00243083	IDC up vs NAT	0.315049
176	cg00730561	47407	10		TRUE	102280000		Island	SEC31B	0.00362912	IDC up vs NAT	0.314238	0.00225393	IDC up vs NAT	0.340472
176	cg04835284	47408	10		TRUE	102280000		S_Shore	SEC31B	0.042209	IDC up vs NAT	0.174588	0.00413051	IDC up vs NAT	0.229466
177	cg17384380	47478	10		NA	102419000		Island		0.00629234	IDC up vs NAT	0.250121	0.000687748	IDC up vs NAT	0.275753
177	cg00557947	47479	10		NA	102419000		Island		0.0058822	IDC up vs NAT	0.392971	0.00120853	IDC up vs NAT	0.400794
177	cg07919443	47480	10		NA	102419000		Island		0.042098	IDC up vs NAT	0.236324	0.00628209	IDC up vs NAT	0.270011
178	cg24789723	47557	10		TRUE	102501000		N_Shore		0.00975209	IDC up vs NAT	0.268662	0.00516124	IDC up vs NAT	0.284938
178	cg04452040	47558	10		TRUE	102501000		N_Shore		0.0160445	IDC up vs NAT	0.264885	0.00160488	IDC up vs NAT	0.338413
178	cg11119419	47559	10		TRUE	102501000	Unclassified_Cell_type_specific	N_Shore		0.00288232	IDC up vs NAT	0.112742	0.00271343	IDC up vs NAT	0.106853
179	cg06921011	47615	10	DMR	NA	102589000		N_Shore	PAX2;PAX2;PAX2;PAX2;PAX2	0.0214404	IDC up vs NAT	0.166279	0.0288997	IDC up vs NAT	0.125587
179	cg18494190	47616	10		NA	102590000		N_Shore	PAX2;PAX2;PAX2;PAX2;PAX2	0.0132069	IDC up vs NAT	0.184695	0.0513474	IDC up vs NAT	0.134104
179	cg04436818	47617	10		NA	102590000		N_Shore	PAX2;PAX2;PAX2;PAX2;PAX2	0.00896385	IDC up vs NAT	0.272162	0.0103425	IDC up vs NAT	0.238557
179	cg08823110	47618	10		NA	102590000		N_Shore		0.00178678	IDC up vs NAT	0.308669	0.0032398	IDC up vs NAT	0.279811
179	cg11697427	47619	10		NA	102590000		Island		0.000496891	IDC up vs NAT	0.317928	0.000453407	IDC up vs NAT	0.327435
179	cg24146331	47620	10	DMR	NA	102590000		Island		0.00198013	IDC up vs NAT	0.295791	0.00111445	IDC up vs NAT	0.305736
179	cg03546235	47621	10	DMR	NA	102590000		Island		0.000711888	IDC up vs NAT	0.244856	0.000756001	IDC up vs NAT	0.28503
179	cg06379721	47622	10		NA	102590000		Island		0.0102676	IDC up vs NAT	0.145184	0.0103338	IDC up vs NAT	0.142888
180	cg19499884	47722	10	RDMR	NA	102761000	Unclassified_Cell_type_specific	S_Shore	LZTS2	0.000122484	IDC up vs NAT	0.328495	0.00575922	IDC up vs NAT	0.267907
180	cg24760467	47723	10	RDMR	NA	102761000	Unclassified_Cell_type_specific	S_Shore	LZTS2	0.0027656	IDC up vs NAT	0.207058	0.0834876	IDC up vs NAT	0.136478
180	cg03271893	47724	10	CDMR	NA	102761000	Unclassified_Cell_type_specific	S_Shore	LZTS2	0.00353432	IDC up vs NAT	0.170704	0.0923984	IDC up vs NAT	0.117449
181	cg08741898	47830	10	DMR	NA	102881000	Unclassified	N_Shore	TLX1NB	0.0199354	IDC up vs NAT	0.313557	0.0136299	IDC up vs NAT	0.338433
181	cg17535691	47831	10	DMR	NA	102881000	Unclassified	N_Shore	TLX1NB	0.0142976	IDC up vs NAT	0.323539	0.0162169	IDC up vs NAT	0.332466
181	cg05244720	47832	10	DMR	NA	102881000	Unclassified	N_Shore	TLX1NB	0.0211764	IDC up vs NAT	0.201698	0.00550588	IDC up vs NAT	0.221748
181	cg06464008	47833	10		NA	102882000	Unclassified	N_Shore	TLX1NB	0.00756439	IDC up vs NAT	0.273794	0.00582214	IDC up vs NAT	0.26781
181	cg03269050	47834	10		NA	102882000	Unclassified	N_Shore	TLX1NB	0.00401971	IDC up vs NAT	0.184607	0.00197605	IDC up vs NAT	0.170324
182	cg00741609	47861	10		TRUE	102894000	Unclassified_Cell_type_specific	Island	TLX1	0.0011238	IDC up vs NAT	0.416172	0.000885546	IDC up vs NAT	0.431913
182	cg12118269	47862	10		TRUE	102894000	Unclassified_Cell_type_specific	Island	TLX1	0.000782032	IDC up vs NAT	0.468945	0.000310722	IDC up vs NAT	0.486178
182	cg24812837	47863	10		TRUE	102894000	Unclassified_Cell_type_specific	Island	TLX1	0.000744249	IDC up vs NAT	0.368615	0.000180919	IDC up vs NAT	0.386169
182	cg25266629	47864	10	DMR	TRUE	102894000	Unclassified_Cell_type_specific	Island	TLX1	0.0013386	IDC up vs NAT	0.383539	0.000150078	IDC up vs NAT	0.408022
182	cg04273871	47865	10		TRUE	102894000	Unclassified_Cell_type_specific	Island	TLX1	0.00114917	IDC up vs NAT	0.328009	0.000394062	IDC up vs NAT	0.358894
182	cg07915434	47866	10	DMR	TRUE	102894000	Unclassified_Cell_type_specific	Island	TLX1	0.00626699	IDC up vs NAT	0.305685	0.00166225	IDC up vs NAT	0.308771
182	cg07416656	47867	10	DMR	TRUE	102894000	Unclassified_Cell_type_specific	Island	TLX1	0.0146751	IDC up vs NAT	0.268216	0.00235	IDC up vs NAT	0.298674
182	cg08487063	47868	10		TRUE	102895000	Unclassified_Cell_type_specific	Island	TLX1	0.0147207	IDC up vs NAT	0.20406	0.00385144	IDC up vs NAT	0.186882
182	cg14861089	47869	10	DMR	NA	102895000		Island	TLX1	0.00945083	IDC up vs NAT	0.330935	0.00241252	IDC up vs NAT	0.302092
183	cg20572816	47872	10		NA	102896000	Unclassified_Cell_type_specific	N_Shore	TLX1	0.0033659	IDC up vs NAT	0.32802	0.000210242	IDC up vs NAT	0.310825
183	cg27521476	47873	10		NA	102896000		Island	TLX1	0.0150564	IDC up vs NAT	0.251044	8.59e-06	IDC up vs NAT	0.341287
183	cg01175020	47874	10	DMR	NA	102896000		Island	TLX1	0.000422047	IDC up vs NAT	0.397164	4.29e-06	IDC up vs NAT	0.45049
183	cg04552206	47875	10		NA	102897000		Island	TLX1	0.0197003	IDC up vs NAT	0.145928	0.00191924	IDC up vs NAT	0.161887
183	cg06382559	47876	10		NA	102897000		Island	TLX1	0.0214692	IDC up vs NAT	0.199515	0.00122491	IDC up vs NAT	0.232986
183	cg20120208	47877	10		NA	102897000		S_Shore	TLX1	0.0348804	IDC up vs NAT	0.172597	0.0156127	IDC up vs NAT	0.183266
184	cg00961866	47892	10	DMR	NA	102906000	Unclassified_Cell_type_specific	Island		0.0140718	IDC up vs NAT	0.328909	0.00326131	IDC up vs NAT	0.400985
184	cg26701408	47893	10	DMR	NA	102906000		Island		0.0211258	IDC up vs NAT	0.287208	0.00421002	IDC up vs NAT	0.350818
184	cg19455840	47894	10		TRUE	102906000		Island		0.0122767	IDC up vs NAT	0.249777	0.00108992	IDC up vs NAT	0.339105
184	cg11042214	47895	10		TRUE	102906000	Unclassified_Cell_type_specific	Island		0.00725546	IDC up vs NAT	0.27878	0.00140116	IDC up vs NAT	0.359014
185	cg26702958	47991	10	RDMR	TRUE	102996000		Island	FLJ41350	0.0125266	IDC up vs NAT	0.271578	0.00433769	IDC up vs NAT	0.280375
185	cg06520675	47992	10	RDMR	TRUE	102996000		Island	FLJ41350	0.0343282	IDC up vs NAT	0.219374	0.0293325	IDC up vs NAT	0.192769
185	cg02367696	47993	10	DMR	TRUE	102996000		Island	FLJ41350	0.0395213	IDC up vs NAT	0.242423	0.00842256	IDC up vs NAT	0.259504
185	cg13112154	47994	10	DMR	TRUE	102997000		Island	FLJ41350	0.0172523	IDC up vs NAT	0.218206	0.0033446	IDC up vs NAT	0.262288
185	cg07201017	47995	10	DMR	TRUE	102997000		Island	FLJ41350	0.0108282	IDC up vs NAT	0.245217	0.00416446	IDC up vs NAT	0.275293
186	cg15857661	48486	10		NA	104196000		S_Shelf	MIR146B	0.0377482	IDC up vs NAT	0.130766	0.016459	IDC up vs NAT	0.137167
186	cg13442016	48487	10		NA	104196000		S_Shelf	MIR146B	0.0322681	IDC up vs NAT	0.137537	0.0124819	IDC up vs NAT	0.151636
186	cg08101174	48488	10		NA	104197000				0.012001	IDC up vs NAT	0.16701	6.33e-07	IDC up vs NAT	0.237444
187	cg00492979	48963	10		TRUE	105428000	Promoter_Associated	N_Shore	SH3PXD2A	0.00346238	IDC up vs NAT	0.239685	0.0561558	IDC up vs NAT	0.180699
187	cg18735015	48964	10		TRUE	105429000	Promoter_Associated	Island	SH3PXD2A	0.00156146	IDC up vs NAT	0.283306	0.0041371	IDC up vs NAT	0.271902
187	cg16669339	48965	10		TRUE	105429000	Promoter_Associated	Island	SH3PXD2A	0.00821157	IDC up vs NAT	0.180025	0.0252998	IDC up vs NAT	0.160069
187	cg19726408	48966	10		TRUE	105429000	Promoter_Associated	Island	SH3PXD2A	0.00811827	IDC up vs NAT	0.281488	0.0295352	IDC up vs NAT	0.26017
188	cg03945902	49481	10		NA	111217000		Island		0.00512825	IDC up vs NAT	0.242209	0.00154492	IDC up vs NAT	0.258185
188	cg06012215	49482	10		NA	111217000		Island		0.00422766	IDC up vs NAT	0.195421	0.0016579	IDC up vs NAT	0.227531
188	cg16664405	49483	10		NA	111217000		Island		0.00192273	IDC up vs NAT	0.326443	0.00198184	IDC up vs NAT	0.305287
189	cg27408345	49772	10		NA	112631000		N_Shore	LOC282997;PDCD4;PDCD4	0.000316777	IDC up vs NAT	0.251771	5.62e-07	IDC up vs NAT	0.302139
189	cg09183671	49773	10		NA	112631000		N_Shore	LOC282997;PDCD4;PDCD4	0.00653687	IDC up vs NAT	0.235715	0.00113736	IDC up vs NAT	0.24686
189	cg01709312	49774	10		NA	112631000		N_Shore	LOC282997;PDCD4;PDCD4	0.000388815	IDC up vs NAT	0.263829	0.000173256	IDC up vs NAT	0.260231
190	cg18425434	50701	10		NA	118430000		Island	C10orf82	0.000958934	IDC up vs NAT	0.328724	3.35e-05	IDC up vs NAT	0.378626
190	cg07621046	50702	10		NA	118430000		Island	C10orf82	0.019298	IDC up vs NAT	0.187013	0.000295884	IDC up vs NAT	0.257599
190	cg07909759	50703	10		NA	118430000		Island	C10orf82	0.0219271	IDC up vs NAT	0.195999	0.0140085	IDC up vs NAT	0.171982
191	cg18459489	50828	10	RDMR	TRUE	118891000	Unclassified_Cell_type_specific	N_Shore	VAX1	0.0107998	IDC up vs NAT	0.153715	0.00169914	IDC up vs NAT	0.183581
191	cg03851159	50829	10	RDMR	TRUE	118891000	Unclassified_Cell_type_specific	N_Shore	VAX1	0.0119562	IDC up vs NAT	0.221065	0.00236904	IDC up vs NAT	0.243584
191	cg19876672	50830	10	RDMR	NA	118891000	Unclassified_Cell_type_specific	N_Shore	VAX1	0.0170272	IDC up vs NAT	0.251628	0.00377924	IDC up vs NAT	0.273957
191	cg07302910	50831	10	RDMR	NA	118891000	Unclassified_Cell_type_specific	N_Shore	VAX1	0.0161341	IDC up vs NAT	0.232962	0.0256053	IDC up vs NAT	0.237319
191	cg22531668	50832	10	RDMR	NA	118892000	Unclassified_Cell_type_specific	N_Shore	VAX1	0.020595	IDC up vs NAT	0.183592	0.00509117	IDC up vs NAT	0.20961
191	cg26783057	50833	10	RDMR	NA	118892000	Unclassified_Cell_type_specific	N_Shore	VAX1	0.000114116	IDC up vs NAT	0.390731	0.000195596	IDC up vs NAT	0.388824
191	cg10511988	50834	10	RDMR	NA	118892000	Unclassified_Cell_type_specific	N_Shore	VAX1	4.7e-06	IDC up vs NAT	0.315764	0.000349309	IDC up vs NAT	0.296084
191	cg17138769	50835	10	RDMR	NA	118892000		Island	VAX1	0.00106292	IDC up vs NAT	0.236243	0.000345279	IDC up vs NAT	0.225931
192	cg08833577	50866	10	DMR	NA	118899000	Unclassified_Cell_type_specific	Island	VAX1;VAX1	7.2e-05	IDC up vs NAT	0.164587	0.00236833	IDC up vs NAT	0.119911
192	cg26595643	50867	10	DMR	NA	118899000	Unclassified_Cell_type_specific	Island	VAX1;VAX1	0.000565132	IDC up vs NAT	0.21878	0.00367008	IDC up vs NAT	0.17295
192	cg25496678	50868	10		NA	118899000		Island		0.000523618	IDC up vs NAT	0.390846	0.00389846	IDC up vs NAT	0.290306
192	cg24390913	50869	10		NA	118900000	Unclassified_Cell_type_specific	Island		0.00055566	IDC up vs NAT	0.175696	0.000282558	IDC up vs NAT	0.152978
192	cg05508585	50870	10		NA	118900000		Island		0.010635	IDC up vs NAT	0.254141	0.0018793	IDC up vs NAT	0.295712
192	cg03690956	50871	10		NA	118900000		Island		0.00396605	IDC up vs NAT	0.220678	0.00178746	IDC up vs NAT	0.207773
192	cg06989443	50872	10		NA	118900000		S_Shore		0.00420904	IDC up vs NAT	0.317249	0.000779641	IDC up vs NAT	0.366894
193	cg24902339	51140	10		NA	119868000			CASC2;CASC2	4.54e-07	IDC up vs NAT	0.272174	4.72e-05	IDC up vs NAT	0.250423
193	cg08308801	51141	10		NA	119868000			CASC2;CASC2	6.86e-07	IDC up vs NAT	0.220377	5.7e-05	IDC up vs NAT	0.191056
193	cg15122498	51142	10		NA	1198690				0.0324373	IDC down vs NAT	-0.161361	0.0137113	IDC down vs NAT	-0.216976
194	cg13654588	51189	10		NA	120354000	Unclassified_Cell_type_specific	Island	PRLHR	0.00171211	IDC up vs NAT	0.289715	0.000430513	IDC up vs NAT	0.316137
194	cg11705975	51190	10		NA	120354000	Unclassified_Cell_type_specific	Island	PRLHR	3.36e-06	IDC up vs NAT	0.353996	4.24e-06	IDC up vs NAT	0.365384
194	cg15748507	51191	10		TRUE	120355000		Island	PRLHR	2.34e-06	IDC up vs NAT	0.369201	1.41e-05	IDC up vs NAT	0.398977
194	cg12614318	51192	10		TRUE	120355000		Island	PRLHR	0.0288829	IDC up vs NAT	0.166034	0.00472172	IDC up vs NAT	0.210731
195	cg15611912	51470	10	CDMR	NA	121301000		N_Shore	RGS10	0.00774763	IDC down vs NAT	-0.202622	6.59e-05	IDC down vs NAT	-0.239108
195	cg00291478	51471	10	CDMR	NA	121301000		N_Shore	RGS10	3.23e-05	IDC down vs NAT	-0.334711	5.44e-06	IDC down vs NAT	-0.337335
195	cg03541338	51472	10		NA	121301000	Promoter_Associated	N_Shore	RGS10	0.000269546	IDC down vs NAT	-0.368358	7.77e-07	IDC down vs NAT	-0.410485
196	cg08338216	51552	10		NA	121578000		Island	INPP5F;INPP5F	2.14e-06	IDC up vs NAT	0.149429	0.00240031	IDC up vs NAT	0.104393
196	cg11613559	51553	10		NA	121578000		Island	INPP5F;INPP5F	1.09e-09	IDC up vs NAT	0.29648	0.00299912	IDC up vs NAT	0.232148
196	cg02722214	51554	10		NA	121578000	Unclassified_Cell_type_specific	Island	INPP5F;INPP5F	1.46e-06	IDC up vs NAT	0.303869	0.00467199	IDC up vs NAT	0.240398
196	cg20365618	51555	10		NA	121578000		Island	INPP5F;INPP5F	0.00124235	IDC up vs NAT	0.153823	0.0326662	IDC up vs NAT	0.121255
197	cg19774782	51935	10		TRUE	123909000			TACC2;TACC2	1.02e-05	IDC up vs NAT	0.154309	0.000704001	IDC up vs NAT	0.131161
197	cg19392379	51936	10		TRUE	123909000			TACC2;TACC2	0.000135302	IDC up vs NAT	0.124545	0.00104236	IDC up vs NAT	0.110322
197	cg18322589	51937	10		TRUE	123909000			TACC2;TACC2	0.00101109	IDC up vs NAT	0.199149	0.00314252	IDC up vs NAT	0.193788
198	cg20417071	52253	10	CDMR	NA	124901000	Unclassified_Cell_type_specific	N_Shore		0.0344523	IDC up vs NAT	0.13365	0.0146472	IDC up vs NAT	0.148876
198	cg26870126	52254	10	CDMR	NA	124901000	Unclassified_Cell_type_specific	N_Shore		0.00775278	IDC up vs NAT	0.230154	0.000329249	IDC up vs NAT	0.297088
198	cg18030587	52255	10	CDMR	NA	124901000	Unclassified_Cell_type_specific	N_Shore		0.0358825	IDC up vs NAT	0.177444	0.00583313	IDC up vs NAT	0.245065
199	cg17422774	52257	10	DMR	TRUE	124902000		Island		0.0266779	IDC up vs NAT	0.250622	0.0301014	IDC up vs NAT	0.257921
199	cg24873562	52258	10	DMR	TRUE	124902000	Unclassified_Cell_type_specific	Island		0.00855785	IDC up vs NAT	0.306269	0.000997892	IDC up vs NAT	0.334279
199	cg08529882	52259	10		TRUE	124902000	Unclassified_Cell_type_specific	Island		0.00118275	IDC up vs NAT	0.345363	0.000162639	IDC up vs NAT	0.403442
199	cg09239524	52260	10	DMR	TRUE	124903000	Unclassified_Cell_type_specific	Island		0.00158294	IDC up vs NAT	0.280943	0.00102613	IDC up vs NAT	0.285899
199	cg11171221	52261	10		NA	124903000	Unclassified_Cell_type_specific	S_Shore		0.000228564	IDC up vs NAT	0.465347	1.94e-05	IDC up vs NAT	0.491989
200	cg05524354	53394	10		NA	129798000			PTPRE	0.0224264	IDC down vs NAT	-0.20598	0.0461825	IDC down vs NAT	-0.187491
200	cg24824686	53395	10		NA	129798000			PTPRE	0.00856309	IDC down vs NAT	-0.224321	0.0417069	IDC down vs NAT	-0.199025
200	cg11659652	53396	10		NA	129798000			PTPRE	0.00527421	IDC down vs NAT	-0.222453	0.0223205	IDC down vs NAT	-0.211738
201	cg07834841	53500	10		NA	130185000				0.00752995	IDC down vs NAT	-0.236884	0.0164857	IDC down vs NAT	-0.22368
201	cg16531181	53501	10		NA	130185000				0.0195627	IDC down vs NAT	-0.199601	0.103533	IDC down vs NAT	-0.129548
201	cg00675372	53502	10	RDMR	NA	130201000				0.00425524	IDC down vs NAT	-0.24274	0.0272291	IDC down vs NAT	-0.172349
201	cg07721777	53503	10	RDMR	NA	130201000				0.00512667	IDC down vs NAT	-0.205176	0.00760608	IDC down vs NAT	-0.167138
202	cg15382743	53537	10		NA	130300000		S_Shore		0.0111432	IDC down vs NAT	-0.205746	0.118282	IDC down vs NAT	-0.14473
202	cg13949713	53538	10		NA	130303000		S_Shelf		0.00146061	IDC down vs NAT	-0.248827	0.0203624	IDC down vs NAT	-0.223033
202	cg24233293	53539	10		TRUE	130304000				0.00902279	IDC down vs NAT	-0.172594	0.0156449	IDC down vs NAT	-0.165382
203	cg12123941	53589	10		NA	130493000				0.0412171	IDC down vs NAT	-0.107007	0.0039996	IDC down vs NAT	-0.147339
203	cg04659623	53590	10		TRUE	130495000				0.0236734	IDC down vs NAT	-0.173834	0.000164758	IDC down vs NAT	-0.202953
203	cg09014603	53591	10		NA	130506000		N_Shelf		0.0177357	IDC down vs NAT	-0.222722	0.0379367	IDC down vs NAT	-0.209881
204	cg11948367	53656	10		NA	130834000	Unclassified_Cell_type_specific			0.000265583	IDC down vs NAT	-0.210194	8.16e-06	IDC down vs NAT	-0.219537
204	cg05130816	53657	10		NA	130834000	Unclassified_Cell_type_specific			0.000607986	IDC down vs NAT	-0.210202	5.11e-05	IDC down vs NAT	-0.222892
204	cg09580822	53658	10		NA	130834000	Unclassified_Cell_type_specific			0.00694308	IDC down vs NAT	-0.287444	9.48e-05	IDC down vs NAT	-0.34734
205	cg02584267	54076	10		NA	131682000			EBF3	0.00056124	IDC down vs NAT	-0.241989	0.00124083	IDC down vs NAT	-0.242732
205	cg00459904	54077	10		NA	131682000			EBF3	0.0013032	IDC down vs NAT	-0.173078	0.00036884	IDC down vs NAT	-0.175663
205	cg09096787	54078	10		NA	131682000		N_Shelf	EBF3	0.00605961	IDC down vs NAT	-0.224038	0.00196225	IDC down vs NAT	-0.25199
205	cg19074393	54079	10		NA	131682000		N_Shelf	EBF3	0.00110234	IDC down vs NAT	-0.233616	0.00153485	IDC down vs NAT	-0.247895
206	cg25328413	54474	10		NA	132892000		N_Shore	TCERG1L	0.0136468	IDC down vs NAT	-0.172933	3.93e-05	IDC down vs NAT	-0.223856
207	cg24067982	54565	10	RDMR	NA	133109000		N_Shore	TCERG1L	0.027653	IDC up vs NAT	0.131485	0.0256866	IDC up vs NAT	0.111446
207	cg10175795	54566	10		NA	133109000		Island	TCERG1L	0.000184671	IDC up vs NAT	0.314659	0.00131411	IDC up vs NAT	0.287329
207	cg06304097	54567	10		NA	133110000	Unclassified_Cell_type_specific	Island	TCERG1L	0.000409114	IDC up vs NAT	0.372719	0.00244597	IDC up vs NAT	0.267569
207	cg23632875	54568	10	DMR	NA	133110000	Unclassified_Cell_type_specific	Island	TCERG1L	0.0013868	IDC up vs NAT	0.304611	0.00543359	IDC up vs NAT	0.267968
207	cg03109827	54569	10		NA	133110000	Unclassified_Cell_type_specific	Island	TCERG1L	0.000532741	IDC up vs NAT	0.408686	0.00166097	IDC up vs NAT	0.38861
207	cg03943081	54570	10		NA	133111000		Island	TCERG1L	0.00265939	IDC up vs NAT	0.319235	0.000143623	IDC up vs NAT	0.318015
208	cg26094484	54631	10		NA	133319000		S_Shore		0.00148961	IDC down vs NAT	-0.223165	0.0255015	IDC down vs NAT	-0.171182
208	cg11823318	54632	10		NA	133322000		S_Shelf		0.0110006	IDC down vs NAT	-0.230016	0.0206264	IDC down vs NAT	-0.20581
209	cg01358940	54736	10		TRUE	133620000	Unclassified_Cell_type_specific			0.00854009	IDC down vs NAT	-0.206	0.014219	IDC down vs NAT	-0.19903
209	cg23235223	54737	10		TRUE	133638000				0.00670941	IDC down vs NAT	-0.162264	2.36e-05	IDC down vs NAT	-0.222623
209	cg17654985	54738	10		NA	133639000				0.00174066	IDC up vs NAT	0.180739	0.00516132	IDC up vs NAT	0.197413
210	cg02365648	54858	10		NA	133792000	Unclassified_Cell_type_specific	N_Shore	BNIP3	0.0393218	IDC down vs NAT	-0.143117	0.0224858	IDC down vs NAT	-0.125177
210	cg15390444	54859	10		NA	133793000		Island	BNIP3	0.00528121	IDC up vs NAT	0.22638	0.00494253	IDC up vs NAT	0.244662
210	cg23471067	54860	10		NA	133793000		Island	BNIP3	0.00390686	IDC up vs NAT	0.324549	0.00298133	IDC up vs NAT	0.363371
210	cg18477674	54861	10		NA	133794000		Island	BNIP3	0.00767279	IDC up vs NAT	0.348612	0.00500284	IDC up vs NAT	0.394618
210	cg25233900	54862	10		NA	133794000		Island	BNIP3	0.0191912	IDC up vs NAT	0.262579	0.0129175	IDC up vs NAT	0.299107
211	cg00401463	55078	10		NA	133978000			JAKMIP3	0.00277335	IDC down vs NAT	-0.168505	0.00579669	IDC down vs NAT	-0.176972
212	cg25238189	55242	10		TRUE	134097000		S_Shore	STK32C	0.000310746	IDC up vs NAT	0.207509	0.00653458	IDC up vs NAT	0.1538
212	cg15922176	55243	10		TRUE	134097000		S_Shore	STK32C	0.0104025	IDC up vs NAT	0.257104	0.00284319	IDC up vs NAT	0.319229
212	cg05896468	55244	10		TRUE	134097000		S_Shore	STK32C	2.18e-05	IDC up vs NAT	0.32733	7.58e-05	IDC up vs NAT	0.335161
213	cg09838169	55534	10		NA	134377000	Unclassified		INPP5A	0.0293587	IDC down vs NAT	-0.211522	0.00983492	IDC down vs NAT	-0.224681
213	cg09415366	55535	10		TRUE	134385000	Promoter_Associated		INPP5A	0.000210893	IDC down vs NAT	-0.257133	0.000124437	IDC down vs NAT	-0.285657
213	cg23023970	55536	10	DMR	TRUE	134386000	Promoter_Associated		INPP5A	2.75e-05	IDC down vs NAT	-0.187937	2.73e-07	IDC down vs NAT	-0.194158
213	cg10762214	55537	10		TRUE	134389000			INPP5A	0.00120446	IDC down vs NAT	-0.252578	8.74e-07	IDC down vs NAT	-0.302628
214	cg11174855	55882	10		NA	134598000		Island	NKX6-2	5.91e-07	IDC up vs NAT	0.556659	7.39e-06	IDC up vs NAT	0.582685
214	cg04436469	55883	10		NA	134598000		Island	NKX6-2	1.07e-05	IDC up vs NAT	0.36855	5.78e-05	IDC up vs NAT	0.392639
215	cg12816961	55885	10	DMR	NA	134599000	Unclassified_Cell_type_specific	Island	NKX6-2	0.0315164	IDC up vs NAT	0.278466	0.0375516	IDC up vs NAT	0.237305
215	cg08441806	55886	10	DMR	NA	134599000	Unclassified_Cell_type_specific	Island	NKX6-2	0.0144856	IDC up vs NAT	0.253897	0.060384	IDC up vs NAT	0.153855
215	cg11068946	55887	10	DMR	NA	134599000	Unclassified_Cell_type_specific	Island	NKX6-2	0.0437396	IDC up vs NAT	0.214891	0.156113	IDC up vs NAT	0.109908
216	cg24626659	56189	10		NA	134754000		N_Shore	C10orf93	0.00181665	IDC down vs NAT	-0.310864	0.00114265	IDC down vs NAT	-0.344435
216	cg24411972	56190	10		NA	134754000		N_Shore	C10orf93	0.0158996	IDC down vs NAT	-0.158476	0.00494412	IDC down vs NAT	-0.226604
216	cg07780895	56191	10		NA	134755000		N_Shore	C10orf93	0.00633824	IDC down vs NAT	-0.132526	0.00456983	IDC down vs NAT	-0.143032
217	cg18330082	56676	10		NA	134984000		S_Shelf	KNDC1	0.0230819	IDC down vs NAT	-0.17864	0.0389129	IDC down vs NAT	-0.175756
218	cg02767771	56794	10	DMR	NA	135043000	Unclassified_Cell_type_specific	Island	UTF1	0.0121185	IDC up vs NAT	0.158039	0.00980789	IDC up vs NAT	0.175826
218	cg08708684	56795	10	DMR	NA	135044000	Unclassified_Cell_type_specific	Island	UTF1	0.0341322	IDC up vs NAT	0.266295	0.0212292	IDC up vs NAT	0.303144
218	cg03755123	56796	10	DMR	NA	135044000	Unclassified_Cell_type_specific	Island	UTF1	0.0327428	IDC up vs NAT	0.242647	0.0180962	IDC up vs NAT	0.305492
218	cg11234328	56797	10		NA	135044000	Unclassified_Cell_type_specific	Island	UTF1	0.000722185	IDC up vs NAT	0.306501	0.000626557	IDC up vs NAT	0.360027
219	cg09053680	56799	10	DMR	NA	135044000	Unclassified_Cell_type_specific	Island	UTF1	0.0401483	IDC up vs NAT	0.29587	0.0623464	IDC up vs NAT	0.276734
219	cg11464895	56800	10		NA	135045000		Island	UTF1	0.000994112	IDC up vs NAT	0.344854	4.09e-05	IDC up vs NAT	0.388679
219	cg00646347	56801	10	DMR	NA	135045000		Island	UTF1	0.000116054	IDC up vs NAT	0.330801	6.84e-05	IDC up vs NAT	0.375035
220	cg18192417	58578	10		NA	21463800		Island	NEBL	8.91e-07	IDC down vs NAT	-0.240116	3.89e-06	IDC down vs NAT	-0.23829
220	cg24625388	58579	10	RDMR	NA	21463900		S_Shore	NEBL	2.83e-06	IDC down vs NAT	-0.294684	1.06e-06	IDC down vs NAT	-0.323695
220	cg09012594	58580	10	RDMR	NA	21464300		S_Shore	NEBL	0.0120218	IDC down vs NAT	-0.231705	0.000591817	IDC down vs NAT	-0.280616
221	cg06874403	58662	10		TRUE	21799000	Unclassified_Cell_type_specific	Island		0.000992522	IDC up vs NAT	0.135753	5.7e-05	IDC up vs NAT	0.15078
221	cg04714110	58663	10		TRUE	21799100	Unclassified_Cell_type_specific	Island		9.17e-05	IDC up vs NAT	0.192081	0.00375979	IDC up vs NAT	0.158705
221	cg04707519	58664	10		TRUE	21799300	Unclassified_Cell_type_specific	Island		9.72e-05	IDC up vs NAT	0.282045	0.000700599	IDC up vs NAT	0.248334
221	cg03610228	58665	10		TRUE	21799400	Unclassified_Cell_type_specific	S_Shore		0.000436444	IDC up vs NAT	0.188734	0.00334308	IDC up vs NAT	0.149027
222	cg10804656	58826	10		TRUE	22623500		Island		0.00614864	IDC up vs NAT	0.246843	0.00173549	IDC up vs NAT	0.255057
222	cg13327545	58827	10		TRUE	22623500		Island		0.000885207	IDC up vs NAT	0.278818	0.000289276	IDC up vs NAT	0.259582
222	cg12490835	58828	10		TRUE	22623800	Promoter_Associated	Island		0.0383705	IDC up vs NAT	0.142001	0.0038788	IDC up vs NAT	0.153772
222	cg07351143	58829	10		TRUE	22623900		Island		0.000127706	IDC up vs NAT	0.329178	0.000391076	IDC up vs NAT	0.314326
223	cg25802093	58847	10		NA	22634000	Unclassified_Cell_type_specific	Island	SPAG6;SPAG6	0.00263047	IDC up vs NAT	0.254466	0.00947383	IDC up vs NAT	0.240928
223	cg17098147	58848	10		NA	22634100	Unclassified_Cell_type_specific	Island	SPAG6;SPAG6	0.000414936	IDC up vs NAT	0.388474	0.00302888	IDC up vs NAT	0.354321
223	cg13933080	58849	10		NA	22634100	Unclassified_Cell_type_specific	Island	SPAG6;SPAG6	0.00168023	IDC up vs NAT	0.300301	0.00810133	IDC up vs NAT	0.272805
223	cg12610471	58850	10		NA	22634200	Unclassified_Cell_type_specific	Island	SPAG6;SPAG6	0.000814152	IDC up vs NAT	0.275598	0.00240738	IDC up vs NAT	0.224377
223	cg12377139	58851	10		NA	22634200	Unclassified_Cell_type_specific	Island	SPAG6;SPAG6	0.000318445	IDC up vs NAT	0.348298	0.00128028	IDC up vs NAT	0.304821
223	cg23016129	58852	10		NA	22634200	Unclassified_Cell_type_specific	Island	SPAG6;SPAG6	0.000415003	IDC up vs NAT	0.33422	0.00196829	IDC up vs NAT	0.303549
223	cg18247055	58853	10		NA	22634200	Unclassified_Cell_type_specific	Island	SPAG6;SPAG6	4.13e-05	IDC up vs NAT	0.422967	0.000287855	IDC up vs NAT	0.390289
223	cg05099508	58854	10	DMR	NA	22634400	Unclassified_Cell_type_specific	Island	SPAG6;SPAG6;SPAG6;SPAG6	0.00256911	IDC up vs NAT	0.280018	0.00658329	IDC up vs NAT	0.219102
223	cg24031355	58855	10	DMR	NA	22634400	Unclassified_Cell_type_specific	Island	SPAG6;SPAG6;SPAG6;SPAG6	0.00421203	IDC up vs NAT	0.285255	0.00475899	IDC up vs NAT	0.24741
223	cg10648197	58856	10	DMR	NA	22634600	Unclassified_Cell_type_specific	Island	SPAG6;SPAG6	0.00235348	IDC up vs NAT	0.334961	0.0011267	IDC up vs NAT	0.302819
223	cg06908778	58857	10		NA	22634600	Unclassified_Cell_type_specific	Island	SPAG6;SPAG6	0.00117757	IDC up vs NAT	0.340283	0.00152517	IDC up vs NAT	0.323513
223	cg26492368	58858	10		NA	22634700	Unclassified_Cell_type_specific	Island	SPAG6;SPAG6	6.2e-06	IDC up vs NAT	0.427959	3.28e-05	IDC up vs NAT	0.416592
224	cg08688773	58985	10		NA	23461300		Island		0.00453791	IDC up vs NAT	0.291384	0.0072943	IDC up vs NAT	0.293026
224	cg09403666	58986	10		NA	23461500		Island		0.00214441	IDC up vs NAT	0.342839	0.000606285	IDC up vs NAT	0.373151
224	cg15301316	58987	10		NA	23461600		Island		0.0186379	IDC up vs NAT	0.157935	0.00164071	IDC up vs NAT	0.174111
225	cg14568830	58993	10	DMR	NA	23463200		Island		0.0291673	IDC up vs NAT	0.274102	0.0168085	IDC up vs NAT	0.28282
225	cg23068913	58994	10	DMR	NA	23463400		Island		0.0226125	IDC up vs NAT	0.303692	0.0023821	IDC up vs NAT	0.318138
225	cg15345206	58995	10		NA	23463700		Island		0.000307127	IDC up vs NAT	0.35156	0.000952347	IDC up vs NAT	0.360859
225	cg03740167	58996	10		NA	23463700		Island		1.66e-05	IDC up vs NAT	0.326978	3.03e-05	IDC up vs NAT	0.296155
225	cg05343088	58997	10		NA	23464000		S_Shore		0.000208407	IDC up vs NAT	0.282602	0.000261439	IDC up vs NAT	0.265033
226	cg06511917	59019	10		NA	23482300		Island	PTF1A	0.00231963	IDC up vs NAT	0.288164	0.00158829	IDC up vs NAT	0.330382
226	cg05311909	59020	10		NA	23484000		Island		0.00201386	IDC up vs NAT	0.342426	0.000370608	IDC up vs NAT	0.387398
226	cg09238992	59021	10	DMR	NA	23484200		Island		1.92e-05	IDC up vs NAT	0.391147	1.93e-06	IDC up vs NAT	0.43725
226	cg15370180	59022	10	DMR	NA	23484300		Island		0.00459934	IDC up vs NAT	0.257114	0.000589599	IDC up vs NAT	0.283655
226	cg04460771	59023	10	CDMR	NA	23484600		S_Shore		0.0178975	IDC up vs NAT	0.309638	0.00872352	IDC up vs NAT	0.324514
226	cg15904283	59024	10	CDMR	NA	23484900	Unclassified_Cell_type_specific	S_Shore		0.000180812	IDC up vs NAT	0.361829	8.59e-06	IDC up vs NAT	0.384116
227	cg23144681	59029	10		NA	23488700	Unclassified_Cell_type_specific	S_Shore		0.0251293	IDC up vs NAT	0.273076	0.00186237	IDC up vs NAT	0.289057
227	cg10842141	59030	10		NA	23489200		S_Shore		0.0220524	IDC up vs NAT	0.259126	0.00644875	IDC up vs NAT	0.272421
227	cg14568183	59031	10	CDMR	TRUE	23489700	Unclassified_Cell_type_specific	S_Shore		0.00192336	IDC up vs NAT	0.309449	0.00435909	IDC up vs NAT	0.281747
227	cg16926102	59032	10	CDMR	TRUE	23489900	Unclassified_Cell_type_specific	S_Shore		9.29e-08	IDC up vs NAT	0.294488	2.16e-07	IDC up vs NAT	0.30989
228	cg00442109	59034	10		TRUE	23492800				0.00485271	IDC up vs NAT	0.167399	0.0153774	IDC up vs NAT	0.14038
228	cg15624813	59035	10		TRUE	23492900				0.00154832	IDC up vs NAT	0.309292	0.00351537	IDC up vs NAT	0.286761
228	cg00067824	59036	10		TRUE	23492900				0.000143852	IDC up vs NAT	0.325993	3.63e-06	IDC up vs NAT	0.389549
229	cg02232704	59309	10		TRUE	26501000		Island	MYO3A	0.00332538	IDC up vs NAT	0.282596	0.00520261	IDC up vs NAT	0.28243
229	cg03876032	59310	10		TRUE	26501100		Island	MYO3A	0.000883941	IDC up vs NAT	0.342316	0.000253451	IDC up vs NAT	0.404968
229	cg19542707	59311	10	RDMR	NA	26502100	Unclassified_Cell_type_specific	S_Shore		0.0443898	IDC up vs NAT	0.165264	0.00336761	IDC up vs NAT	0.215085
230	cg12635314	59624	10		NA	2815000		Island		0.00122081	IDC down vs NAT	-0.239328	0.155486	IDC down vs NAT	-0.126945
230	cg13636096	59625	10		NA	2815020		Island		0.0033483	IDC down vs NAT	-0.277407	0.0125208	IDC down vs NAT	-0.213603
230	cg11476737	59626	10		NA	2815190		Island		0.0282235	IDC down vs NAT	-0.176282	0.0423602	IDC down vs NAT	-0.157452
231	cg06271630	60659	10		NA	3329770				0.000528807	IDC down vs NAT	-0.361567	0.000149244	IDC down vs NAT	-0.408134
231	cg04800142	60660	10		NA	3329840				0.000265661	IDC down vs NAT	-0.344307	0.000124499	IDC down vs NAT	-0.394141
231	cg00146027	60661	10		TRUE	33299100	Unclassified			9.04e-05	IDC down vs NAT	-0.294108	0.00329094	IDC down vs NAT	-0.257042
231	cg14534279	60662	10		NA	3329970				0.000333352	IDC down vs NAT	-0.378375	0.000256089	IDC down vs NAT	-0.441539
232	cg07638650	61877	10	DMR	TRUE	43697800	Unclassified	Island	RASGEF1A	0.00983208	IDC up vs NAT	0.277726	0.000485419	IDC up vs NAT	0.355913
232	cg23136139	61878	10	DMR	TRUE	43697900	Unclassified	Island	RASGEF1A	0.00226506	IDC up vs NAT	0.279721	0.00074018	IDC up vs NAT	0.271591
232	cg02636041	61879	10		TRUE	43698000	Unclassified	Island	RASGEF1A	0.000320567	IDC up vs NAT	0.457624	9.09e-06	IDC up vs NAT	0.473391
232	cg12451631	61880	10	DMR	TRUE	43698100	Unclassified	Island	RASGEF1A	3.41e-05	IDC up vs NAT	0.572685	1.65e-06	IDC up vs NAT	0.591035
233	cg08343600	61985	10		NA	43894100		S_Shore	HNRNPF;HNRNPF;HNRNPF;HNRNPF;HNRNPF	0.0171993	IDC down vs NAT	-0.208477	0.0069563	IDC down vs NAT	-0.214889
233	cg10773266	61986	10		NA	43895200	Promoter_Associated_Cell_type_specific	S_Shelf	HNRNPF;HNRNPF;HNRNPF;HNRNPF	0.00895295	IDC down vs NAT	-0.18376	0.010226	IDC down vs NAT	-0.204872
233	cg08682036	61987	10		TRUE	43898000			HNRNPF;HNRNPF;HNRNPF;HNRNPF	0.0080446	IDC down vs NAT	-0.176671	0.0220943	IDC down vs NAT	-0.139265
234	cg04963514	62102	10	DMR	NA	44162900	Unclassified_Cell_type_specific	Island		0.013855	IDC up vs NAT	0.172354	0.00157791	IDC up vs NAT	0.186272
234	cg25888561	62103	10		NA	44163100	Unclassified_Cell_type_specific	Island		0.00310296	IDC up vs NAT	0.447727	0.000802269	IDC up vs NAT	0.466112
234	cg08514530	62104	10		NA	44163300		Island		0.01495	IDC up vs NAT	0.244094	0.000296293	IDC up vs NAT	0.2623
235	cg01464748	62465	10		NA	45922900		Island	ALOX5	1.87e-13	IDC up vs NAT	0.252602	1.33e-07	IDC up vs NAT	0.252379
235	cg24302529	62466	10		NA	45923100		Island	ALOX5	5.74e-13	IDC up vs NAT	0.349577	1.92e-07	IDC up vs NAT	0.3698
235	cg07355189	62467	10		NA	45923400		Island	ALOX5	7.83e-10	IDC up vs NAT	0.337476	3.17e-06	IDC up vs NAT	0.350436
236	cg10423771	63154	10		TRUE	50604500		Island		0.000612654	IDC up vs NAT	0.296489	0.000643049	IDC up vs NAT	0.28406
236	cg04425920	63155	10		TRUE	50604500		Island		1.33e-06	IDC up vs NAT	0.482898	7.7e-07	IDC up vs NAT	0.494329
236	cg02554345	63156	10		TRUE	50604600		Island		0.0130354	IDC up vs NAT	0.243486	0.00113758	IDC up vs NAT	0.328846
236	cg16032050	63157	10		NA	50605200		Island		0.0399447	IDC up vs NAT	0.260954	0.0182623	IDC up vs NAT	0.295414
236	cg07142797	63158	10		TRUE	50605600		Island		0.0271094	IDC up vs NAT	0.216184	0.00657715	IDC up vs NAT	0.227896
237	cg05997350	63203	10		NA	50817100		Island	SLC18A3;CHAT	0.0321298	IDC up vs NAT	0.250183	0.00449809	IDC up vs NAT	0.352701
237	cg06108782	63204	10		NA	50817200		Island	SLC18A3;CHAT;CHAT	0.0113223	IDC up vs NAT	0.272466	0.00210673	IDC up vs NAT	0.294086
237	cg18592174	63205	10		NA	50817300		Island	SLC18A3;CHAT	0.00782153	IDC up vs NAT	0.270789	0.00103556	IDC up vs NAT	0.337327
238	cg14008883	63213	10		NA	50818900		Island	SLC18A3;CHAT	0.00458278	IDC up vs NAT	0.314168	0.0132969	IDC up vs NAT	0.294385
238	cg20457796	63214	10		NA	50819500		Island	SLC18A3;CHAT	5.1e-05	IDC up vs NAT	0.45919	4.51e-06	IDC up vs NAT	0.484785
238	cg01295399	63215	10		TRUE	50820300		Island	SLC18A3;CHAT;CHAT;CHAT	4.05e-06	IDC up vs NAT	0.382851	0.000186749	IDC up vs NAT	0.393329
238	cg07637213	63216	10		TRUE	50820600		N_Shore	CHAT;SLC18A3;CHAT;CHAT;CHAT;CHAT;CHAT;CHAT;SLC18A3	6.73e-06	IDC up vs NAT	0.277752	5.23e-05	IDC up vs NAT	0.286113
239	cg23570694	63283	10		TRUE	50976300		Island		0.000386536	IDC up vs NAT	0.180337	0.00589579	IDC up vs NAT	0.162173
239	cg14156751	63284	10		TRUE	50976600		Island		2.56e-09	IDC up vs NAT	0.357992	6.45e-06	IDC up vs NAT	0.318965
239	cg05184377	63285	10		TRUE	50976600		Island		0.000366939	IDC up vs NAT	0.310822	0.00441782	IDC up vs NAT	0.301313
239	cg03202564	63286	10		TRUE	50977100		Island		7.19e-05	IDC up vs NAT	0.147554	0.000316248	IDC up vs NAT	0.134956
240	cg13488930	63382	10		NA	51784600		Island		0.0173754	IDC up vs NAT	0.110982	0.0064447	IDC up vs NAT	0.143497
240	cg05292159	63383	10		NA	51784700		Island		0.00241507	IDC up vs NAT	0.147374	0.023673	IDC up vs NAT	0.137935
240	cg08739651	63384	10		NA	51784900		S_Shore		0.0180439	IDC up vs NAT	0.198347	0.000461451	IDC up vs NAT	0.242049
241	cg06113354	63949	10	CDMR	NA	57387600		N_Shore		0.0245635	IDC up vs NAT	0.268765	0.0164845	IDC up vs NAT	0.276553
241	cg02961004	63950	10	CDMR	NA	57387700		N_Shore		0.0139817	IDC up vs NAT	0.248945	0.00923108	IDC up vs NAT	0.259744
241	cg26452868	63951	10	CDMR	NA	57387700		N_Shore		0.00354987	IDC up vs NAT	0.382324	0.00519979	IDC up vs NAT	0.351971
242	cg00963675	64839	10		NA	64572600	Unclassified_Cell_type_specific	N_Shore	EGR2;EGR2;EGR2;EGR2	0.00137379	IDC up vs NAT	0.191306	0.00224293	IDC up vs NAT	0.202085
242	cg24711397	64840	10		NA	64572900		N_Shore	EGR2;EGR2;EGR2;EGR2	0.000131568	IDC up vs NAT	0.145434	0.00353183	IDC up vs NAT	0.107989
242	cg27567761	64841	10		NA	64573200		Island	EGR2;EGR2;EGR2;EGR2	0.000546777	IDC up vs NAT	0.122416	8.46e-05	IDC up vs NAT	0.128286
242	cg22867608	64842	10		NA	64573400		Island	EGR2;EGR2;EGR2;EGR2	6.95e-08	IDC up vs NAT	0.165485	4.78e-05	IDC up vs NAT	0.135372
242	cg12397802	64843	10		NA	64573500		Island	EGR2;EGR2;EGR2;EGR2	0.000523432	IDC up vs NAT	0.201841	6.65e-06	IDC up vs NAT	0.20281
243	cg08641278	66458	10		TRUE	73848800		S_Shore	SPOCK2;SPOCK2;SPOCK2;SPOCK2	0.00190488	IDC down vs NAT	-0.332966	0.0085775	IDC down vs NAT	-0.280518
243	cg12623536	66459	10		TRUE	73848800		S_Shore	SPOCK2;SPOCK2	0.00404587	IDC down vs NAT	-0.266805	0.0129203	IDC down vs NAT	-0.216336
243	cg06970090	66460	10		TRUE	73848800		S_Shore	SPOCK2;SPOCK2	0.00154323	IDC down vs NAT	-0.267448	0.00603706	IDC down vs NAT	-0.218258
243	cg00661320	66461	10		TRUE	73848800		S_Shore	SPOCK2;SPOCK2	0.0092182	IDC down vs NAT	-0.23453	0.0243115	IDC down vs NAT	-0.185421
243	cg15331996	66462	10		TRUE	73848800		S_Shore	SPOCK2;SPOCK2	0.0255811	IDC down vs NAT	-0.176812	0.114268	IDC down vs NAT	-0.111513
243	cg02595823	66463	10		TRUE	73848900		S_Shore	SPOCK2;SPOCK2	0.00837604	IDC down vs NAT	-0.275731	0.0170229	IDC down vs NAT	-0.206083
244	cg00560542	66855	10		TRUE	75407600	Unclassified_Cell_type_specific	Island	SYNPO2L;SYNPO2L	0.0182916	IDC up vs NAT	0.219445	0.00384978	IDC up vs NAT	0.256487
244	cg17723653	66856	10		TRUE	75407800		S_Shore	SYNPO2L;SYNPO2L	0.00759666	IDC up vs NAT	0.322651	0.00183435	IDC up vs NAT	0.34979
244	cg12317414	66857	10		TRUE	75408000		S_Shore	SYNPO2L;SYNPO2L	0.00402382	IDC up vs NAT	0.378917	0.000505751	IDC up vs NAT	0.403387
245	cg08481464	67472	10		TRUE	77871600		N_Shore	C10orf11	4.08e-08	IDC up vs NAT	0.222955	8.84e-07	IDC up vs NAT	0.227404
245	cg25830307	67473	10		TRUE	77871600		N_Shore	C10orf11	1.56e-05	IDC up vs NAT	0.196272	1.16e-05	IDC up vs NAT	0.185245
245	cg10658779	67474	10		TRUE	77871700		N_Shore	C10orf11	0.0265052	IDC up vs NAT	0.11567	9.47e-05	IDC up vs NAT	0.130877
246	cg03599078	67919	10		NA	8078310		Island		0.0151048	IDC up vs NAT	0.304367	0.0050046	IDC up vs NAT	0.34382
246	cg00956199	67920	10		NA	8078330		Island		0.0153465	IDC up vs NAT	0.284307	0.0075684	IDC up vs NAT	0.300342
246	cg01190024	67921	10		NA	8078360		Island		0.0241777	IDC up vs NAT	0.159388	0.0237356	IDC up vs NAT	0.135075
247	cg09552892	69071	10		NA	88718300			SNCG;MMRN2	0.00874717	IDC up vs NAT	0.185181	0.0282082	IDC up vs NAT	0.153147
247	cg03677069	69072	10		NA	88718300			SNCG;SNCG;MMRN2	0.00409501	IDC up vs NAT	0.305691	0.0368625	IDC up vs NAT	0.220732
247	cg21012874	69073	10		NA	88718400			SNCG;SNCG;MMRN2	0.0302889	IDC up vs NAT	0.164941	0.0233976	IDC up vs NAT	0.141254
248	cg14209784	69093	10		TRUE	88729900	Unclassified	N_Shore	AGAP11;C10orf116	0.000253193	IDC up vs NAT	0.308688	0.000556302	IDC up vs NAT	0.298939
248	cg10376827	69094	10		TRUE	88730300		N_Shore	AGAP11;C10orf116	0.0281449	IDC up vs NAT	0.170402	0.0131284	IDC up vs NAT	0.163451
248	cg23837265	69095	10		TRUE	88730400		N_Shore	C10orf116;AGAP11	0.0205199	IDC up vs NAT	0.249398	0.0165003	IDC up vs NAT	0.246494
249	cg25872855	69323	10		TRUE	89998400				0.00154206	IDC up vs NAT	0.273261	0.0119276	IDC up vs NAT	0.21947
249	cg12026992	69324	10		TRUE	90004000	Unclassified_Cell_type_specific			5.21e-05	IDC up vs NAT	0.264654	0.000151529	IDC up vs NAT	0.244782
249	cg08419450	69325	10		TRUE	90014000				0.00137342	IDC down vs NAT	-0.205998	0.000532995	IDC down vs NAT	-0.236615
250	cg22800233	69874	10		TRUE	93805400		N_Shore		0.00171237	IDC up vs NAT	0.195443	0.000990446	IDC up vs NAT	0.213301
250	cg10530889	69875	10		TRUE	93805600		Island		2.88e-06	IDC up vs NAT	0.194866	0.00148811	IDC up vs NAT	0.142287
250	cg07028396	69876	10		TRUE	93805700		Island		1.59e-05	IDC up vs NAT	0.272468	5.02e-06	IDC up vs NAT	0.248083
251	cg22579265	69931	10	DMR	TRUE	94180400	Unclassified_Cell_type_specific	Island		0.000340369	IDC up vs NAT	0.341821	0.000187331	IDC up vs NAT	0.344296
251	cg01297808	69932	10	DMR	TRUE	94180600		Island		0.00016903	IDC up vs NAT	0.327291	0.00200702	IDC up vs NAT	0.312821
251	cg10996327	69933	10		NA	94180700		Island		0.0131907	IDC up vs NAT	0.19364	0.0122343	IDC up vs NAT	0.210814
251	cg01779383	69934	10		NA	94180800		Island		0.000730064	IDC up vs NAT	0.237442	0.00100832	IDC up vs NAT	0.233574
252	cg13654884	70032	10		TRUE	94594200			EXOC6	0.00106978	IDC up vs NAT	0.118986	2.05e-05	IDC up vs NAT	0.120432
252	cg13314863	70033	10		NA	94594500			EXOC6;EXOC6	0.00476924	IDC up vs NAT	0.142048	0.00162722	IDC up vs NAT	0.142785
252	cg19780563	70034	10		NA	94594500			EXOC6;EXOC6	0.00489701	IDC up vs NAT	0.118945	0.0115963	IDC up vs NAT	0.106689
253	cg15644671	70068	10	RDMR	NA	94820000		N_Shore	CYP26C1	0.0481844	IDC up vs NAT	0.11753	0.00353063	IDC up vs NAT	0.123635
253	cg09440270	70069	10		NA	94820100		Island	CYP26C1	0.0176619	IDC up vs NAT	0.170774	0.000709786	IDC up vs NAT	0.214697
253	cg07225966	70070	10		NA	94820400		Island	CYP26C1	0.00241785	IDC up vs NAT	0.220444	0.00218962	IDC up vs NAT	0.153953
254	cg11304234	73095	11		NA	112035000			IL18;IL18	0.000138027	IDC down vs NAT	-0.300734	0.000852467	IDC down vs NAT	-0.281431
254	cg26534425	73096	11		NA	112035000			IL18	5.4e-06	IDC down vs NAT	-0.387326	0.00111956	IDC down vs NAT	-0.34166
254	cg04929355	73097	11		NA	112035000			IL18	0.000274101	IDC down vs NAT	-0.316724	0.00488528	IDC down vs NAT	-0.287275
254	cg09122223	73098	11		NA	112035000			IL18	0.0139057	IDC down vs NAT	-0.200774	0.0219834	IDC down vs NAT	-0.198444
255	cg03821689	74202	11		NA	117748000		S_Shore	FXYD6;FXYD6;FXYD6;FXYD6;FXYD6	0.0016724	IDC up vs NAT	0.260152	0.00220874	IDC up vs NAT	0.238204
255	cg09608949	74203	11		NA	117748000		S_Shore	FXYD6;FXYD6;FXYD6;FXYD6;FXYD6	0.00156416	IDC up vs NAT	0.246655	0.00869546	IDC up vs NAT	0.208787
255	cg09582200	74204	11		NA	117748000		S_Shore	FXYD6;FXYD6;FXYD6;FXYD6;FXYD6	0.00282799	IDC up vs NAT	0.20182	0.00268735	IDC up vs NAT	0.202336
256	cg03922251	74631	11		NA	118842000		Island	FOXR1	1.25e-06	IDC up vs NAT	0.188423	2.26e-05	IDC up vs NAT	0.190987
256	cg18268562	74632	11		NA	118842000		Island	FOXR1	1.17e-05	IDC up vs NAT	0.199069	7.1e-06	IDC up vs NAT	0.187854
256	cg07780348	74633	11		NA	118842000		Island	FOXR1	9.89e-05	IDC up vs NAT	0.177257	0.00037041	IDC up vs NAT	0.180458
256	cg24766553	74634	11		NA	118842000		Island	FOXR1;FOXR1	2.31e-07	IDC up vs NAT	0.219106	1.7e-06	IDC up vs NAT	0.205695
256	cg05940452	74635	11		NA	118842000		Island	FOXR1;FOXR1	1.09e-08	IDC up vs NAT	0.314542	1.71e-06	IDC up vs NAT	0.259222
257	cg12508624	74977	11		NA	119294000		Island	THY1	0.00166224	IDC up vs NAT	0.224725	0.000973618	IDC up vs NAT	0.230377
257	cg10601287	74978	11		NA	119294000		Island	THY1;THY1	7.07e-05	IDC up vs NAT	0.206675	9.04e-05	IDC up vs NAT	0.178643
257	cg17236709	74979	11		NA	119294000		Island	THY1;THY1	0.00192784	IDC up vs NAT	0.305924	0.000768365	IDC up vs NAT	0.293158
257	cg16566400	74980	11		NA	119294000		Island	THY1;THY1	0.000105932	IDC up vs NAT	0.4235	8.38e-05	IDC up vs NAT	0.401675
257	cg13524082	74981	11		NA	119294000		S_Shore	THY1	0.00475604	IDC up vs NAT	0.185148	0.00681581	IDC up vs NAT	0.167789
257	cg00156427	74982	11		NA	119294000		S_Shore	THY1	5.31e-06	IDC up vs NAT	0.327764	0.000120237	IDC up vs NAT	0.280786
257	cg15449664	74983	11		NA	119294000		S_Shore	THY1	1.38e-05	IDC up vs NAT	0.261664	0.00147088	IDC up vs NAT	0.200527
257	cg13248115	74984	11		NA	119294000		S_Shore	THY1	3.06e-05	IDC up vs NAT	0.222933	0.00673881	IDC up vs NAT	0.155388
257	cg22978378	74985	11		NA	119294000		S_Shore	THY1	0.000657638	IDC up vs NAT	0.123068	0.000546998	IDC up vs NAT	0.133197
258	cg15407505	75067	11		TRUE	119613000	Unclassified_Cell_type_specific	Island		0.00934482	IDC up vs NAT	0.327584	0.0134174	IDC up vs NAT	0.288019
258	cg12150784	75068	11		TRUE	119613000	Unclassified_Cell_type_specific	Island		0.00173139	IDC up vs NAT	0.368478	0.00403464	IDC up vs NAT	0.309976
258	cg02159731	75069	11	CDMR	TRUE	119613000	Unclassified_Cell_type_specific	Island		0.0324351	IDC up vs NAT	0.255575	0.0276788	IDC up vs NAT	0.237437
258	cg06015781	75070	11	CDMR	TRUE	119614000		S_Shore		0.00529585	IDC up vs NAT	0.264111	0.0140161	IDC up vs NAT	0.235347
259	cg05390307	76564	11		NA	125366000		S_Shore	FEZ1;FEZ1	0.0023073	IDC up vs NAT	0.217374	0.00207306	IDC up vs NAT	0.224109
259	cg23366166	76565	11		NA	125367000		S_Shore	FEZ1;FEZ1	0.0108179	IDC up vs NAT	0.214354	0.00917669	IDC up vs NAT	0.216511
259	cg26827653	76566	11		NA	125367000		S_Shore	FEZ1;FEZ1	0.000102178	IDC up vs NAT	0.30005	0.000114359	IDC up vs NAT	0.281058
259	cg19433435	76567	11		NA	125367000		S_Shore	FEZ1;FEZ1	0.000335621	IDC up vs NAT	0.280012	5.09e-05	IDC up vs NAT	0.277653
260	cg20954737	76865	11		NA	126245000			ST3GAL4	1.97e-05	IDC up vs NAT	0.168709	1.27e-05	IDC up vs NAT	0.179903
260	cg14698794	76866	11		NA	126245000			ST3GAL4	5.42e-10	IDC up vs NAT	0.147285	2.73e-05	IDC up vs NAT	0.13245
260	cg25723459	76867	11		TRUE	126246000			ST3GAL4	0.00445501	IDC down vs NAT	-0.189779	0.00786433	IDC down vs NAT	-0.215713
261	cg01900413	77160	11		TRUE	128419000		Island	ETS1	0.00193499	IDC up vs NAT	0.211978	0.00972365	IDC up vs NAT	0.183324
261	cg24065451	77161	11		TRUE	128420000		Island	ETS1	1.69e-06	IDC up vs NAT	0.242184	0.00403074	IDC up vs NAT	0.172827
262	cg27481629	78087	11	CDMR	NA	131779000		N_Shore	NTM;NTM;NTM;NTM	0.0085795	IDC down vs NAT	-0.241924	0.00458087	IDC down vs NAT	-0.22579
262	cg08097520	78088	11	CDMR	NA	131779000		N_Shore	NTM;NTM;NTM;NTM	0.0482796	IDC down vs NAT	-0.147979	0.0205076	IDC down vs NAT	-0.149735
262	cg27644715	78089	11	CDMR	NA	131780000	Unclassified_Cell_type_specific	N_Shore	NTM;NTM;NTM;NTM	0.0138975	IDC down vs NAT	-0.194492	0.0345348	IDC down vs NAT	-0.156065
263	cg04877287	78203	11		TRUE	132278000				0.000919974	IDC down vs NAT	-0.246534	0.00257763	IDC down vs NAT	-0.223411
263	cg01875106	78204	11		NA	132287000	Unclassified_Cell_type_specific		OPCML;OPCML	0.000128589	IDC down vs NAT	-0.199947	0.000584053	IDC down vs NAT	-0.170647
263	cg11500790	78205	11		TRUE	132321000			OPCML;OPCML	0.00406286	IDC down vs NAT	-0.277293	0.00645736	IDC down vs NAT	-0.247838
264	cg17242596	78222	11		NA	132527000			OPCML;OPCML	0.000522562	IDC down vs NAT	-0.258372	0.000537139	IDC down vs NAT	-0.232333
264	cg06967998	78223	11		NA	132527000			OPCML;OPCML	0.000621491	IDC down vs NAT	-0.317977	0.0132398	IDC down vs NAT	-0.234036
264	cg06174078	78224	11		NA	1325720			TOLLIP	9.99e-07	IDC up vs NAT	0.328087	0.000634308	IDC up vs NAT	0.291363
264	cg26016267	78225	11		NA	1325780			TOLLIP	0.000110252	IDC up vs NAT	0.20725	0.00255209	IDC up vs NAT	0.169029
265	cg04913291	78376	11		TRUE	133188000			OPCML	0.000471695	IDC down vs NAT	-0.283522	0.00360167	IDC down vs NAT	-0.27166
265	cg22209355	78377	11		TRUE	133208000			OPCML	0.00142215	IDC down vs NAT	-0.286991	0.0130306	IDC down vs NAT	-0.28477
265	cg17956563	78378	11		NA	1332240	Unclassified	S_Shore	TOLLIP	0.00380763	IDC down vs NAT	-0.258983	0.00751065	IDC down vs NAT	-0.252944
265	cg05131064	78379	11		NA	133228000		N_Shelf	OPCML	0.0134439	IDC down vs NAT	-0.232643	0.0645915	IDC down vs NAT	-0.155781
266	cg25585185	78387	11		NA	133232000		Island	OPCML	0.010615	IDC down vs NAT	-0.161699	0.0116607	IDC down vs NAT	-0.156797
266	cg13974487	78388	11		NA	133232000		S_Shore	OPCML	0.0480479	IDC down vs NAT	-0.164739	0.0395832	IDC down vs NAT	-0.155423
266	cg12591625	78389	11		NA	133232000		S_Shore	OPCML	0.00871038	IDC down vs NAT	-0.164881	0.0469536	IDC down vs NAT	-0.129604
267	cg01140660	78394	11		NA	133233000		S_Shore	OPCML	0.0202943	IDC down vs NAT	-0.233336	0.00596133	IDC down vs NAT	-0.265072
267	cg09531376	78395	11		NA	133234000		S_Shelf	OPCML	0.0361644	IDC down vs NAT	-0.204132	0.0454097	IDC down vs NAT	-0.157742
267	cg18989085	78396	11		TRUE	133257000			OPCML	0.0172301	IDC down vs NAT	-0.247124	0.0304583	IDC down vs NAT	-0.198535
267	cg04745004	78397	11		NA	133287000			OPCML	1.12e-06	IDC down vs NAT	-0.333761	1.01e-07	IDC down vs NAT	-0.371538
268	cg25853078	78412	11		NA	133403000			OPCML	0.0172611	IDC down vs NAT	-0.208869	0.0168193	IDC down vs NAT	-0.218497
268	cg07230581	78413	11		NA	133403000			OPCML	8.67e-08	IDC down vs NAT	-0.404599	3.23e-07	IDC down vs NAT	-0.366246
268	cg22791045	78414	11		NA	133404000			OPCML	0.00135541	IDC down vs NAT	-0.274991	0.00321897	IDC down vs NAT	-0.263589
268	cg06582250	78415	11		NA	133446000				0.00576207	IDC down vs NAT	-0.155625	0.00283368	IDC down vs NAT	-0.143931
269	cg21599336	78565	11		TRUE	133910000		S_Shelf	LOC100128239	0.00109995	IDC down vs NAT	-0.253762	0.0108172	IDC down vs NAT	-0.168072
269	cg15003194	78566	11		TRUE	133911000		S_Shelf	LOC100128239	0.017793	IDC down vs NAT	-0.19131	0.0106786	IDC down vs NAT	-0.196197
269	cg17372245	78567	11	CDMR	NA	133913000				0.00463467	IDC down vs NAT	-0.175315	0.00313333	IDC down vs NAT	-0.178375
269	cg17434901	78568	11	CDMR	NA	133914000				0.0103435	IDC down vs NAT	-0.217691	0.00462593	IDC down vs NAT	-0.199319
269	cg13680023	78569	11	CDMR	NA	133914000				0.0464402	IDC down vs NAT	-0.128301	0.0102034	IDC down vs NAT	-0.15271
270	cg12904004	79314	11	RDMR	NA	14994200		N_Shore	CALCA;CALCA;CALCA	0.0101485	IDC up vs NAT	0.187108	0.0007949	IDC up vs NAT	0.232036
270	cg22085702	79315	11	RDMR	NA	14994200		N_Shore	CALCA;CALCA;CALCA	0.0139499	IDC up vs NAT	0.198718	0.00101492	IDC up vs NAT	0.253378
270	cg13491234	79316	11	RDMR	NA	14994200		N_Shore	CALCA;CALCA;CALCA	0.000765081	IDC up vs NAT	0.207395	0.000263436	IDC up vs NAT	0.193735
271	cg20677570	79552	11		NA	15962800		N_Shore		1.56e-05	IDC up vs NAT	0.191433	0.00078554	IDC up vs NAT	0.16011
271	cg07805777	79553	11		NA	15962900		Island		7.25e-08	IDC up vs NAT	0.359537	2.04e-06	IDC up vs NAT	0.337424
271	cg03662997	79554	11		NA	15963000		Island		1.23e-07	IDC up vs NAT	0.244737	1.34e-08	IDC up vs NAT	0.210796
271	cg05565400	79555	11		NA	15963100		Island		5.8e-10	IDC up vs NAT	0.218196	5.4e-08	IDC up vs NAT	0.220577
271	cg20446948	79556	11		NA	15963200		Island		3.69e-06	IDC up vs NAT	0.203555	2.27e-06	IDC up vs NAT	0.213709
272	cg09749669	79561	11		TRUE	15990100			SOX6;SOX6;SOX6;SOX6	0.0455907	IDC down vs NAT	-0.16249	0.012031	IDC down vs NAT	-0.228655
272	cg08643003	79562	11		TRUE	15997700			SOX6;SOX6;SOX6;SOX6	0.0122155	IDC down vs NAT	-0.230663	0.00221115	IDC down vs NAT	-0.341571
272	cg10825530	79563	11		TRUE	16023700			SOX6;SOX6;SOX6;SOX6	3.15e-05	IDC down vs NAT	-0.200764	0.000241269	IDC down vs NAT	-0.210533
273	cg15111638	79646	11	RDMR	NA	16632000		N_Shore		0.000469778	IDC up vs NAT	0.210355	0.000324715	IDC up vs NAT	0.223462
273	cg01236063	79647	11	RDMR	NA	16632100		N_Shore		1.96e-08	IDC up vs NAT	0.347427	6.29e-08	IDC up vs NAT	0.37554
273	cg25336874	79648	11	RDMR	NA	16632300		N_Shore		0.00210911	IDC up vs NAT	0.1773	0.0083148	IDC up vs NAT	0.17426
273	cg20216139	79649	11	RDMR	NA	16632500		Island		3.64e-07	IDC up vs NAT	0.3944	3.07e-05	IDC up vs NAT	0.397929
273	cg07345999	79650	11	RDMR	NA	16632600		Island		1.31e-09	IDC up vs NAT	0.373654	2.61e-06	IDC up vs NAT	0.376383
273	cg18698884	79651	11	RDMR	NA	16632700		Island		1.16e-05	IDC up vs NAT	0.239689	0.000174749	IDC up vs NAT	0.247243
273	cg08245317	79652	11	RDMR	NA	16633100		N_Shore		0.0178884	IDC up vs NAT	0.149236	0.0119562	IDC up vs NAT	0.157378
274	cg14813083	80282	11		NA	18477300	Unclassified_Cell_type_specific	N_Shore	LDHAL6A;LDHAL6A	0.000449529	IDC up vs NAT	0.194126	1.81e-05	IDC up vs NAT	0.210933
274	cg06588556	80283	11		NA	18477300	Unclassified_Cell_type_specific	Island	LDHAL6A;LDHAL6A	7.17e-05	IDC up vs NAT	0.246298	4.16e-05	IDC up vs NAT	0.206775
274	cg06888460	80284	11		NA	18477300	Unclassified_Cell_type_specific	Island	LDHAL6A;LDHAL6A	4.37e-05	IDC up vs NAT	0.277268	6.05e-06	IDC up vs NAT	0.284705
274	cg18888461	80285	11		NA	18477400		Island	LDHAL6A;LDHAL6A;LDHAL6A;LDHAL6A	6.25e-05	IDC up vs NAT	0.330377	1.08e-05	IDC up vs NAT	0.35193
274	cg15463284	80286	11		NA	18477500		Island	LDHAL6A;LDHAL6A;LDHAL6A;LDHAL6A	0.0140305	IDC up vs NAT	0.135121	0.00145791	IDC up vs NAT	0.133193
275	cg13214162	80590	11		NA	1929460				0.00199177	IDC up vs NAT	0.294895	0.00583753	IDC up vs NAT	0.284576
275	cg23815825	80591	11		NA	1929480				0.0017217	IDC up vs NAT	0.295647	0.016129	IDC up vs NAT	0.253086
275	cg09100017	80592	11		NA	1929490				0.00171429	IDC up vs NAT	0.281506	0.00982506	IDC up vs NAT	0.256276
276	cg20129082	80739	11		NA	19736200	Unclassified_Cell_type_specific	S_Shore	LOC100126784;NAV2;NAV2;NAV2	0.030548	IDC up vs NAT	0.288365	0.00635776	IDC up vs NAT	0.364549
276	cg25451249	80740	11		NA	19736200		S_Shore	LOC100126784;NAV2;NAV2;NAV2	0.0485189	IDC up vs NAT	0.236865	0.0182857	IDC up vs NAT	0.294421
276	cg09723979	80741	11		NA	19736200		S_Shore	LOC100126784;NAV2;NAV2;NAV2	0.0174373	IDC up vs NAT	0.294426	0.00246151	IDC up vs NAT	0.36994
276	cg24565274	80742	11		NA	19736300		S_Shore	LOC100126784;NAV2;NAV2;NAV2	0.0135509	IDC up vs NAT	0.289147	0.00269556	IDC up vs NAT	0.387794
276	cg07189401	80743	11		NA	19736300		S_Shore	LOC100126784;NAV2;NAV2;NAV2	0.0266833	IDC up vs NAT	0.277911	0.0115378	IDC up vs NAT	0.317887
276	cg05812089	80744	11	RDMR	TRUE	19736600		S_Shore	LOC100126784;NAV2;NAV2;NAV2	0.00110712	IDC up vs NAT	0.228213	0.00031501	IDC up vs NAT	0.241778
276	cg23501051	80745	11	RDMR	TRUE	19736900		S_Shore	LOC100126784;NAV2;NAV2;NAV2	0.0166294	IDC up vs NAT	0.146495	0.00703584	IDC up vs NAT	0.178832
277	cg20494635	80893	11		NA	2012070	Unclassified_Cell_type_specific	N_Shore	LOC100133545	0.0029406	IDC down vs NAT	-0.198506	0.0102019	IDC down vs NAT	-0.193256
277	cg04310331	80894	11		NA	2012330		N_Shore	LOC100133545	0.000178459	IDC down vs NAT	-0.241016	0.00475778	IDC down vs NAT	-0.218453
277	cg02871707	80895	11		NA	2012410	Unclassified_Cell_type_specific	N_Shore	LOC100133545	6.26e-06	IDC down vs NAT	-0.187407	1.1e-06	IDC down vs NAT	-0.190001
278	cg04290346	80927	11	DMR	NA	20177900	Unclassified_Cell_type_specific	Island	DBX1	0.00181581	IDC up vs NAT	0.369157	0.000241743	IDC up vs NAT	0.394807
278	cg09767822	80928	11	DMR	NA	20178000	Unclassified_Cell_type_specific	Island	DBX1	0.000859591	IDC up vs NAT	0.381812	0.000344993	IDC up vs NAT	0.435423
278	cg08835103	80929	11	DMR	NA	20178100	Unclassified_Cell_type_specific	Island	DBX1	0.00123183	IDC up vs NAT	0.283747	3.44e-05	IDC up vs NAT	0.31702
279	cg13445796	80947	11		TRUE	20181700		Island	DBX1	0.00596702	IDC up vs NAT	0.309479	0.00701654	IDC up vs NAT	0.285604
279	cg18292664	80948	11		TRUE	20181900		Island	DBX1	0.0156884	IDC up vs NAT	0.360581	0.00207236	IDC up vs NAT	0.468152
279	cg06989930	80949	11		TRUE	20181900		Island	DBX1	0.0218383	IDC up vs NAT	0.302323	0.0043703	IDC up vs NAT	0.379204
279	cg03983645	80950	11		TRUE	20181900		Island	DBX1	0.00184581	IDC up vs NAT	0.309318	0.000191908	IDC up vs NAT	0.363531
279	cg02878244	80951	11		TRUE	20181900		Island	DBX1	0.00685625	IDC up vs NAT	0.392389	0.000469815	IDC up vs NAT	0.502236
279	cg11831238	80952	11		NA	20182000		Island	DBX1	0.0402089	IDC up vs NAT	0.227678	0.00530295	IDC up vs NAT	0.287674
279	cg16938805	80953	11		NA	20182100		Island	DBX1	0.0277402	IDC up vs NAT	0.251432	0.00607524	IDC up vs NAT	0.312878
280	cg14427437	81025	11		NA	20229500				0.0151156	IDC up vs NAT	0.296671	0.00316758	IDC up vs NAT	0.346509
280	cg16543094	81026	11		NA	20229500				0.000942512	IDC up vs NAT	0.436555	3.64e-05	IDC up vs NAT	0.497289
280	cg23890008	81027	11		NA	20229500				0.000836771	IDC up vs NAT	0.318807	3.38e-05	IDC up vs NAT	0.386431
280	cg21678813	81028	11		NA	20229900				0.0200941	IDC up vs NAT	0.219825	0.00795569	IDC up vs NAT	0.204759
280	cg11169641	81029	11		TRUE	20230000				0.0040795	IDC up vs NAT	0.233952	0.000214768	IDC up vs NAT	0.29725
281	cg27036111	81124	11		NA	20620700		S_Shore	SLC6A5	7.13e-06	IDC up vs NAT	0.343144	3.89e-07	IDC up vs NAT	0.365237
281	cg08530317	81125	11		NA	20620800		N_Shore	SLC6A5	0.0354075	IDC up vs NAT	0.175907	0.00444956	IDC up vs NAT	0.23466
281	cg04642741	81126	11		NA	20620800		N_Shore	SLC6A5	0.0201072	IDC up vs NAT	0.119293	0.00187952	IDC up vs NAT	0.121005
282	cg19131227	81335	11		NA	2162920		S_Shore	IGF2AS;INS-IGF2;IGF2;IGF2;IGF2AS	0.00167978	IDC down vs NAT	-0.184513	0.0118404	IDC down vs NAT	-0.182873
282	cg24781163	81336	11		NA	2162930		S_Shore	IGF2AS;INS-IGF2;IGF2;IGF2;IGF2AS	0.00250358	IDC down vs NAT	-0.212653	0.00199195	IDC down vs NAT	-0.219822
282	cg05323345	81337	11		NA	2163170		N_Shore	IGF2AS;INS-IGF2;IGF2;IGF2;IGF2AS	0.000580921	IDC down vs NAT	-0.184936	0.000386764	IDC down vs NAT	-0.19754
282	cg26719629	81338	11		NA	2163300		N_Shore	IGF2AS;INS-IGF2;IGF2;IGF2;IGF2AS	0.000940203	IDC down vs NAT	-0.188241	0.000523237	IDC down vs NAT	-0.196152
282	cg14895961	81339	11		NA	2163510		N_Shore	IGF2AS;INS-IGF2;IGF2;IGF2;IGF2AS	0.00246005	IDC down vs NAT	-0.255397	0.00103131	IDC down vs NAT	-0.28931
282	cg05777976	81340	11		NA	2163540		N_Shore	IGF2AS;INS-IGF2;IGF2;IGF2;IGF2AS	0.000587834	IDC down vs NAT	-0.150639	0.00203466	IDC down vs NAT	-0.140115
282	cg02425416	81341	11		NA	2163810		N_Shore	IGF2AS;INS-IGF2;IGF2;IGF2;IGF2AS	0.00062565	IDC down vs NAT	-0.170317	0.00200294	IDC down vs NAT	-0.165554
283	cg21518089	81484	11		TRUE	22362700		N_Shore	SLC17A6	0.0126171	IDC up vs NAT	0.208233	0.015806	IDC up vs NAT	0.192349
283	cg04583232	81485	11		TRUE	22362900		Island	SLC17A6	0.00263932	IDC up vs NAT	0.24148	0.000408385	IDC up vs NAT	0.300892
283	cg24454829	81486	11		TRUE	22363100		Island	SLC17A6	0.00152066	IDC up vs NAT	0.268079	0.000581421	IDC up vs NAT	0.266537
283	cg17298751	81487	11		NA	22363400		Island	SLC17A6	0.0102278	IDC up vs NAT	0.170947	0.01339	IDC up vs NAT	0.189491
283	cg09150064	81488	11		TRUE	22364200		S_Shore	SLC17A6	0.00999483	IDC up vs NAT	0.287154	0.00520064	IDC up vs NAT	0.361164
284	cg06272038	81618	11		NA	2292510		Island	ASCL2	0.0453543	IDC up vs NAT	0.267338	0.00674725	IDC up vs NAT	0.369178
284	cg10526374	81619	11		NA	2292530		Island	ASCL2	0.0371436	IDC up vs NAT	0.290417	0.00879842	IDC up vs NAT	0.388664
284	cg11772171	81620	11		NA	2292540		Island	ASCL2	0.0360454	IDC up vs NAT	0.27097	0.0071109	IDC up vs NAT	0.35816
285	cg13186130	81683	11		NA	2321890			C11orf21;TSPAN32;C11orf21	0.024137	IDC down vs NAT	-0.159637	0.00753663	IDC down vs NAT	-0.164125
285	cg07489413	81684	11		NA	2321940			C11orf21;TSPAN32;C11orf21	0.0074119	IDC down vs NAT	-0.195811	0.000972566	IDC down vs NAT	-0.230183
285	cg11525052	81685	11		NA	2321960			C11orf21;TSPAN32;C11orf21	0.0401726	IDC down vs NAT	-0.121956	0.00670664	IDC down vs NAT	-0.155396
286	cg22210337	81701	11		NA	2322810			C11orf21;TSPAN32;C11orf21	0.0109875	IDC down vs NAT	-0.192144	0.00598732	IDC down vs NAT	-0.217546
286	cg08273740	81702	11		NA	2322940			C11orf21;TSPAN32;C11orf21	0.028856	IDC down vs NAT	-0.14787	0.00786664	IDC down vs NAT	-0.166328
286	cg21201830	81703	11		NA	2323060			C11orf21;C11orf21;TSPAN32	0.0214586	IDC down vs NAT	-0.169682	0.0120107	IDC down vs NAT	-0.192358
286	cg15579389	81704	11		NA	2323060			C11orf21;C11orf21;TSPAN32	0.00215669	IDC down vs NAT	-0.25003	0.0142686	IDC down vs NAT	-0.211659
287	cg01583131	82498	11	CDMR	NA	27744700		S_Shore	BDNF	0.0021448	IDC up vs NAT	0.278059	0.00115848	IDC up vs NAT	0.280036
287	cg24249411	82499	11	CDMR	NA	27744800		S_Shore	BDNF	0.00448754	IDC up vs NAT	0.308734	0.00479023	IDC up vs NAT	0.329622
287	cg18867480	82500	11	CDMR	NA	27744800		S_Shore	BDNF	0.00625933	IDC up vs NAT	0.265341	0.00145383	IDC up vs NAT	0.302861
288	cg18419977	82784	11		TRUE	2920050	Unclassified_Cell_type_specific	N_Shelf	SLC22A18AS;SLC22A18	0.00189554	IDC down vs NAT	-0.315411	0.00289965	IDC down vs NAT	-0.3108
288	cg24033661	82785	11		TRUE	2920060	Unclassified_Cell_type_specific	N_Shelf	SLC22A18AS;SLC22A18	0.0027334	IDC down vs NAT	-0.286213	0.0039154	IDC down vs NAT	-0.264738
288	cg13485320	82786	11		TRUE	2920130	Unclassified_Cell_type_specific	N_Shelf	SLC22A18AS;SLC22A18	1.98e-05	IDC down vs NAT	-0.217986	1.11e-07	IDC down vs NAT	-0.211303
288	cg21853021	82787	11		TRUE	2920150	Unclassified_Cell_type_specific	N_Shelf	SLC22A18AS;SLC22A18	0.0230814	IDC down vs NAT	-0.163767	0.00082124	IDC down vs NAT	-0.183679
288	cg18458509	82788	11		TRUE	2920190	Unclassified_Cell_type_specific	N_Shelf	SLC22A18AS;SLC22A18	0.00957554	IDC down vs NAT	-0.211363	0.00435168	IDC down vs NAT	-0.210138
288	cg23190089	82789	11		TRUE	2920210	Unclassified_Cell_type_specific	N_Shelf	SLC22A18AS;SLC22A18	0.0087089	IDC down vs NAT	-0.214478	0.00367467	IDC down vs NAT	-0.222802
289	cg15044957	82960	11		NA	30038700		Island	KCNA4	0.00405014	IDC up vs NAT	0.233564	0.00117612	IDC up vs NAT	0.222334
289	cg08490115	82961	11		NA	30038700		Island	KCNA4	0.034809	IDC up vs NAT	0.200737	0.0251128	IDC up vs NAT	0.183633
289	cg15310492	82962	11		NA	30038700		Island	KCNA4	0.0361183	IDC up vs NAT	0.238891	0.0433654	IDC up vs NAT	0.242201
289	cg05756220	82963	11		NA	30038700		Island	KCNA4	0.0326214	IDC up vs NAT	0.205282	0.0183913	IDC up vs NAT	0.224752
290	cg08731067	83241	11		NA	3164630			OSBPL5;OSBPL5;OSBPL5	9.33e-05	IDC up vs NAT	0.188617	0.000678607	IDC up vs NAT	0.203545
290	cg10495980	83242	11		NA	3164730			OSBPL5;OSBPL5;OSBPL5	2.21e-05	IDC up vs NAT	0.212752	0.000304097	IDC up vs NAT	0.228861
290	cg24931954	83243	11		NA	3164850			OSBPL5;OSBPL5;OSBPL5	1.09e-11	IDC up vs NAT	0.213096	4.05e-07	IDC up vs NAT	0.206463
291	cg14488317	83274	11		TRUE	3181450		N_Shore	OSBPL5;OSBPL5;OSBPL5	3.01e-05	IDC up vs NAT	0.305401	0.00129609	IDC up vs NAT	0.255614
291	cg13634736	83275	11		TRUE	3181580		Island	OSBPL5;OSBPL5;OSBPL5	0.00067926	IDC up vs NAT	0.260672	0.00162746	IDC up vs NAT	0.258231
291	cg22074576	83276	11		TRUE	3181730	Promoter_Associated_Cell_type_specific	Island	OSBPL5;OSBPL5;OSBPL5	0.000751578	IDC up vs NAT	0.441892	0.00484206	IDC up vs NAT	0.394473
292	cg26029734	83287	11		NA	31819400		N_Shore	PAX6;PAX6;PAX6	0.00762327	IDC up vs NAT	0.284531	0.00250424	IDC up vs NAT	0.316615
292	cg21016855	83288	11		NA	31819400		N_Shore	PAX6;PAX6;PAX6	0.00901897	IDC up vs NAT	0.299128	0.00405608	IDC up vs NAT	0.319262
292	cg06666008	83289	11		NA	31819500		N_Shore	PAX6;PAX6;PAX6	0.0013254	IDC up vs NAT	0.348472	0.00139168	IDC up vs NAT	0.375184
292	cg02771142	83290	11		TRUE	31819700		N_Shore	PAX6;PAX6;PAX6	0.00315459	IDC up vs NAT	0.317482	0.000683369	IDC up vs NAT	0.381432
292	cg16970357	83291	11		TRUE	31820200		Island	PAX6;PAX6;PAX6	0.0183365	IDC up vs NAT	0.246375	0.0122362	IDC up vs NAT	0.265871
292	cg16615954	83292	11	DMR	TRUE	31820400		Island	PAX6;PAX6;PAX6	0.00474961	IDC up vs NAT	0.297153	0.00193615	IDC up vs NAT	0.322266
292	cg01587682	83293	11		TRUE	31820600		Island	PAX6;PAX6;PAX6	0.01408	IDC up vs NAT	0.303167	0.00419854	IDC up vs NAT	0.335271
292	cg22740492	83294	11	DMR	TRUE	31820700		Island	PAX6;PAX6;PAX6	0.00882136	IDC up vs NAT	0.268634	0.00958385	IDC up vs NAT	0.262518
292	cg03905867	83295	11		TRUE	31821100		Island	PAX6;PAX6;PAX6	0.0118952	IDC up vs NAT	0.34488	0.0211277	IDC up vs NAT	0.273248
293	cg15301794	83304	11	CDMR	NA	31822200		S_Shore	PAX6;PAX6;PAX6	0.000583705	IDC up vs NAT	0.258476	0.000841562	IDC up vs NAT	0.285144
293	cg16865446	83305	11	CDMR	NA	31822300		S_Shore	PAX6;PAX6;PAX6	0.000104587	IDC up vs NAT	0.417412	1.49e-07	IDC up vs NAT	0.436336
293	cg02770983	83306	11	CDMR	NA	31822300		S_Shore	PAX6;PAX6;PAX6	0.00344178	IDC up vs NAT	0.199192	0.000383714	IDC up vs NAT	0.211891
293	cg23287710	83307	11	CDMR	NA	31822500		S_Shore	PAX6;PAX6;PAX6	0.0139149	IDC up vs NAT	0.216411	0.0196847	IDC up vs NAT	0.208278
293	cg08116462	83308	11	RDMR	NA	31823100		S_Shore	PAX6;PAX6;PAX6	0.000232971	IDC up vs NAT	0.390449	0.000396023	IDC up vs NAT	0.371022
294	cg08199056	83318	11		NA	31825600	Unclassified_Cell_type_specific	N_Shore	PAX6;PAX6;PAX6	0.028222	IDC up vs NAT	0.111471	0.00782852	IDC up vs NAT	0.115189
294	cg11827910	83319	11		NA	31825800	Unclassified_Cell_type_specific	Island	PAX6;PAX6;PAX6	0.00266241	IDC up vs NAT	0.200284	0.000772949	IDC up vs NAT	0.202271
294	cg20014398	83320	11		NA	31825800	Unclassified_Cell_type_specific	Island	PAX6;PAX6;PAX6	0.00111209	IDC up vs NAT	0.385203	8.07e-05	IDC up vs NAT	0.39522
294	cg11128216	83321	11		NA	31825800	Unclassified_Cell_type_specific	Island	PAX6;PAX6;PAX6	0.00146283	IDC up vs NAT	0.365477	0.000831058	IDC up vs NAT	0.378242
294	cg22982368	83322	11	DMR	NA	31826000		Island	PAX6;PAX6;PAX6	0.000959728	IDC up vs NAT	0.405665	0.000894595	IDC up vs NAT	0.375759
294	cg11469061	83323	11	RDMR	NA	31826400		Island	PAX6;PAX6;PAX6	0.00881767	IDC up vs NAT	0.275118	0.00125995	IDC up vs NAT	0.31179
294	cg09537620	83324	11	DMR	NA	31826600		Island	PAX6;PAX6;PAX6	0.00137568	IDC up vs NAT	0.473571	0.000316669	IDC up vs NAT	0.535894
294	cg18372607	83325	11		NA	31827100		N_Shore	PAX6;PAX6;PAX6	0.0279731	IDC up vs NAT	0.2767	0.0027008	IDC up vs NAT	0.324454
294	cg08784129	83326	11	DMR	NA	31827400	Unclassified_Cell_type_specific	N_Shore	PAX6;PAX6;PAX6	0.00308137	IDC up vs NAT	0.337445	0.00105286	IDC up vs NAT	0.356056
294	cg09382096	83327	11		NA	31827600		N_Shore	PAX6;PAX6;PAX6	0.00101725	IDC up vs NAT	0.339136	9.32e-05	IDC up vs NAT	0.385342
294	cg18082638	83328	11		NA	31827800	Unclassified_Cell_type_specific	Island	PAX6;PAX6;PAX6	0.000418973	IDC up vs NAT	0.422372	0.000247576	IDC up vs NAT	0.420418
294	cg07124117	83329	11		NA	31827800	Unclassified_Cell_type_specific	Island	PAX6;PAX6;PAX6	0.00161763	IDC up vs NAT	0.231509	0.00128259	IDC up vs NAT	0.219121
294	cg13596833	83330	11	DMR	NA	31827900	Unclassified_Cell_type_specific	Island	PAX6;PAX6;PAX6	0.00233399	IDC up vs NAT	0.278712	0.00257684	IDC up vs NAT	0.248062
294	cg22557091	83331	11	DMR	NA	31827900	Unclassified_Cell_type_specific	Island	PAX6;PAX6;PAX6	0.00191564	IDC up vs NAT	0.345016	0.000921011	IDC up vs NAT	0.371539
294	cg04504066	83332	11	RDMR	NA	31828000	Unclassified_Cell_type_specific	S_Shore	PAX6;PAX6;PAX6	0.00651921	IDC up vs NAT	0.295482	0.00403312	IDC up vs NAT	0.288573
294	cg14439629	83333	11	CDMR	NA	31828000	Unclassified_Cell_type_specific	S_Shore	PAX6;PAX6;PAX6	0.00537137	IDC up vs NAT	0.234005	0.00261136	IDC up vs NAT	0.229185
295	cg09656389	83383	11		NA	31839800	Unclassified_Cell_type_specific	Island	PAX6	0.000690668	IDC up vs NAT	0.377174	0.00178902	IDC up vs NAT	0.37013
295	cg09041678	83384	11		NA	31839900	Unclassified_Cell_type_specific	N_Shore	PAX6	7.56e-05	IDC up vs NAT	0.304743	5.59e-05	IDC up vs NAT	0.325623
295	cg12851049	83385	11		TRUE	3184020		S_Shore	OSBPL5;OSBPL5;OSBPL5	0.00213764	IDC up vs NAT	0.164446	0.013476	IDC up vs NAT	0.163889
295	cg06312283	83386	11		NA	31840600		N_Shore	PAX6	0.00152317	IDC up vs NAT	0.189898	0.000657585	IDC up vs NAT	0.193244
295	cg07434271	83387	11		NA	31840700		N_Shore	PAX6	4.15e-06	IDC up vs NAT	0.476591	7.6e-06	IDC up vs NAT	0.494415
295	cg17280740	83388	11	RDMR	NA	31840900		N_Shore	PAX6	8.37e-06	IDC up vs NAT	0.348462	0.000343984	IDC up vs NAT	0.318407
296	cg20512711	83390	11	RDMR	NA	31841500		Island		2.21e-06	IDC up vs NAT	0.337498	1.12e-07	IDC up vs NAT	0.346577
296	cg07329360	83391	11		NA	31841800		Island		3.17e-09	IDC up vs NAT	0.456608	6.07e-08	IDC up vs NAT	0.491254
296	cg21971285	83392	11		NA	31841800		Island		2.25e-05	IDC up vs NAT	0.281271	6.55e-06	IDC up vs NAT	0.30688
296	cg11930477	83393	11	RDMR	TRUE	31842000		Island		0.00162133	IDC up vs NAT	0.257858	0.000200989	IDC up vs NAT	0.29312
297	cg24701575	83400	11	RDMR	NA	31845400		N_Shore		0.000668249	IDC up vs NAT	0.272133	0.000320585	IDC up vs NAT	0.276947
297	cg20467957	83401	11	RDMR	NA	31845500		N_Shore		6.35e-05	IDC up vs NAT	0.212599	4.05e-05	IDC up vs NAT	0.233372
297	cg03405909	83402	11	RDMR	NA	31845600		N_Shore		0.000220523	IDC up vs NAT	0.324594	0.00407852	IDC up vs NAT	0.26535
297	cg03692563	83403	11	RDMR	NA	31846400		N_Shore		2.54e-06	IDC up vs NAT	0.390562	2.69e-05	IDC up vs NAT	0.423166
297	cg26261502	83404	11	RDMR	NA	31846500		N_Shore		0.000754068	IDC up vs NAT	0.182634	0.000398801	IDC up vs NAT	0.187575
297	cg10344369	83405	11	RDMR	NA	31846600		N_Shore		0.000458796	IDC up vs NAT	0.329466	0.000136523	IDC up vs NAT	0.385359
297	cg24935332	83406	11	RDMR	NA	31846800	Unclassified_Cell_type_specific	N_Shore		0.000125314	IDC up vs NAT	0.224679	0.000279607	IDC up vs NAT	0.221933
297	cg08364561	83407	11	RDMR	NA	31846800	Unclassified_Cell_type_specific	N_Shore		3.23e-08	IDC up vs NAT	0.489099	3.27e-05	IDC up vs NAT	0.477284
297	cg07441518	83408	11	RDMR	NA	31846800	Unclassified_Cell_type_specific	N_Shore		2.3e-08	IDC up vs NAT	0.427484	1.28e-05	IDC up vs NAT	0.417589
297	cg17310258	83409	11	RDMR	NA	31847200	Unclassified_Cell_type_specific	Island		0.00732725	IDC up vs NAT	0.172993	0.0195607	IDC up vs NAT	0.191553
297	cg16134191	83410	11	RDMR	NA	31847500		Island		0.0292541	IDC up vs NAT	0.238145	0.0111515	IDC up vs NAT	0.29421
298	cg13502741	83413	11		TRUE	31848500	Unclassified_Cell_type_specific	Island		0.00751563	IDC up vs NAT	0.387258	0.000801457	IDC up vs NAT	0.421526
298	cg11667086	83414	11	DMR	TRUE	31848600		Island		0.00710583	IDC up vs NAT	0.372282	0.000399061	IDC up vs NAT	0.432606
298	cg12500879	83415	11		TRUE	31848600		Island		0.00772043	IDC up vs NAT	0.445762	0.00294491	IDC up vs NAT	0.462533
299	cg14380094	83417	11	DMR	TRUE	31849100		S_Shore		0.0101898	IDC up vs NAT	0.293107	0.00241762	IDC up vs NAT	0.338986
299	cg10950661	83418	11		NA	31849200		S_Shore		0.0345164	IDC up vs NAT	0.248808	0.00717869	IDC up vs NAT	0.297755
299	cg21117210	83419	11		NA	31849200		S_Shore		0.021479	IDC up vs NAT	0.261557	0.00476875	IDC up vs NAT	0.320051
299	cg08370146	83420	11		NA	31849300		S_Shore		0.0207926	IDC up vs NAT	0.164896	0.00751755	IDC up vs NAT	0.177063
300	cg20449659	83550	11		NA	32421800			WT1;WT1;WT1;WT1	0.0176464	IDC up vs NAT	0.210238	0.012207	IDC up vs NAT	0.22522
300	cg10244666	83551	11		NA	32421800			WT1;WT1;WT1;WT1	6.43e-05	IDC up vs NAT	0.416311	0.000535413	IDC up vs NAT	0.370765
300	cg08575722	83552	11		NA	32421800			WT1;WT1;WT1;WT1	0.00106457	IDC up vs NAT	0.27784	0.00127134	IDC up vs NAT	0.278132
301	cg04096767	83566	11		NA	32449500		Island	WT1;WT1;WT1;WT1	0.00364735	IDC up vs NAT	0.24491	0.0031377	IDC up vs NAT	0.243259
301	cg12006284	83567	11		NA	32449600		Island	WT1;WT1;WT1;WT1	0.000446199	IDC up vs NAT	0.284407	4.14e-05	IDC up vs NAT	0.303831
301	cg12982322	83568	11		NA	32449800		S_Shore	WT1;WT1;WT1;WT1	5.74e-05	IDC up vs NAT	0.336043	0.000451891	IDC up vs NAT	0.345977
301	cg16501028	83569	11		NA	32450000		S_Shore	WT1;WT1;WT1;WT1	0.000697206	IDC up vs NAT	0.252568	5.02e-06	IDC up vs NAT	0.28313
301	cg04456238	83570	11		NA	32450100		S_Shore	WT1;WT1;WT1;WT1	1.34e-07	IDC up vs NAT	0.396431	5.45e-08	IDC up vs NAT	0.408036
301	cg13540960	83571	11		NA	32450200		N_Shore	WT1;WT1;WT1;WT1	0.00561906	IDC up vs NAT	0.33743	0.00121539	IDC up vs NAT	0.344162
301	cg05222924	83572	11		NA	32450500		N_Shore	WT1;WT1;WT1;WT1	0.00102176	IDC up vs NAT	0.359399	0.00100828	IDC up vs NAT	0.350188
301	cg06516124	83573	11		NA	32450600		N_Shore	WT1;WT1;WT1;WT1	2.98e-05	IDC up vs NAT	0.370687	4.09e-06	IDC up vs NAT	0.381645
301	cg25782229	83574	11		NA	32450700		N_Shore	WT1;WT1;WT1;WT1	0.00540976	IDC up vs NAT	0.26884	0.000565397	IDC up vs NAT	0.316525
302	cg01693350	83578	11		NA	32452200		Island	WT1;WT1;WT1;WT1	7.95e-07	IDC up vs NAT	0.363032	1.6e-05	IDC up vs NAT	0.359616
302	cg15446391	83579	11		NA	32452400		Island	WT1;WT1;WT1;WT1	1.63e-06	IDC up vs NAT	0.320606	7.71e-09	IDC up vs NAT	0.348829
302	cg19211915	83580	11		NA	32452500		Island	WT1;WT1;WT1;WT1	0.000252179	IDC up vs NAT	0.326704	0.000495292	IDC up vs NAT	0.319871
302	cg09234616	83581	11		NA	32452600		Island	WT1;WT1;WT1;WT1	5.31e-05	IDC up vs NAT	0.460165	8.04e-05	IDC up vs NAT	0.464747
302	cg13641903	83582	11		NA	32452600		Island	WT1;WT1;WT1;WT1	5.44e-08	IDC up vs NAT	0.41254	7.25e-06	IDC up vs NAT	0.443162
302	cg22533573	83583	11	DMR	NA	32452800		S_Shore	WT1;WT1;WT1;WT1	0.00131743	IDC up vs NAT	0.312013	0.00471568	IDC up vs NAT	0.30925
302	cg15315385	83584	11		NA	32452800		S_Shore	WT1;WT1;WT1;WT1	0.00362567	IDC up vs NAT	0.264392	0.00111742	IDC up vs NAT	0.291793
303	cg16463460	83586	11	CDMR	NA	32454700		N_Shore	WT1;WT1;WT1;WT1	0.00819396	IDC up vs NAT	0.147132	0.000436772	IDC up vs NAT	0.179043
303	cg07716052	83587	11	CDMR	NA	32454700		N_Shore	WT1;WT1;WT1;WT1	0.00221284	IDC up vs NAT	0.149119	0.00122361	IDC up vs NAT	0.151686
303	cg21769619	83588	11	CDMR	NA	32454800		N_Shore	WT1;WT1;WT1;WT1	0.00382779	IDC up vs NAT	0.200737	0.0027271	IDC up vs NAT	0.19175
303	cg17486860	83589	11	CDMR	NA	32454800		N_Shore	WT1;WT1;WT1;WT1	0.00871688	IDC up vs NAT	0.267712	0.00408425	IDC up vs NAT	0.317271
303	cg02524954	83590	11		NA	32455000		Island	WT1;WT1;WT1;WT1	3.11e-06	IDC up vs NAT	0.136806	1.81e-06	IDC up vs NAT	0.140507
303	cg26848718	83591	11		NA	32455000		Island	WT1;WT1;WT1;WT1	0.00350273	IDC up vs NAT	0.316385	0.000566077	IDC up vs NAT	0.388121
303	cg07211140	83592	11		NA	32455000		Island	WT1;WT1;WT1;WT1	0.00234734	IDC up vs NAT	0.337358	0.00259312	IDC up vs NAT	0.373869
303	cg22511262	83593	11		NA	32455200		Island	WT1;WT1;WT1;WT1	0.00993557	IDC up vs NAT	0.293899	0.00450227	IDC up vs NAT	0.343074
303	cg18950778	83594	11		NA	32455400		Island	WT1;WT1;WT1;WT1	1.56e-05	IDC up vs NAT	0.380956	2.16e-08	IDC up vs NAT	0.44881
303	cg25586361	83595	11		NA	32455400		Island	WT1;WT1;WT1;WT1	0.0341295	IDC up vs NAT	0.175673	0.00930428	IDC up vs NAT	0.202223
303	cg09257824	83596	11		NA	32455600		Island	WT1;WT1;WT1;WT1	0.0102232	IDC up vs NAT	0.286362	0.000747023	IDC up vs NAT	0.350618
304	cg03502889	84052	11		TRUE	34255700	Unclassified		ABTB2	9.41e-05	IDC down vs NAT	-0.142944	2.28e-06	IDC down vs NAT	-0.146855
304	cg26252045	84053	11		TRUE	34256700			ABTB2	0.0347048	IDC down vs NAT	-0.146262	0.00466259	IDC down vs NAT	-0.207666
304	cg02697979	84054	11		TRUE	34265400			ABTB2	0.00437445	IDC down vs NAT	-0.2612	0.000465873	IDC down vs NAT	-0.31634
305	cg00220721	84493	11		NA	36422400			PRR5L;PRR5L;PRR5L;PRR5L	0.0109959	IDC down vs NAT	-0.179446	0.00432628	IDC down vs NAT	-0.198158
305	cg22117805	84494	11		NA	36422500			PRR5L;PRR5L;PRR5L;PRR5L	0.0147285	IDC down vs NAT	-0.306736	0.00350522	IDC down vs NAT	-0.372331
305	cg18520238	84495	11		NA	36422600			PRR5L;PRR5L;PRR5L;PRR5L;PRR5L	0.00144321	IDC down vs NAT	-0.327838	0.00160884	IDC down vs NAT	-0.337731
305	cg08943494	84496	11		NA	36422600			PRR5L;PRR5L;PRR5L;PRR5L;PRR5L	0.0282475	IDC down vs NAT	-0.197569	0.0106183	IDC down vs NAT	-0.235176
306	cg16389399	85069	11		TRUE	43604000		S_Shore		8.53e-06	IDC up vs NAT	0.1422	2.09e-05	IDC up vs NAT	0.122682
306	cg02582203	85070	11		TRUE	43604200		S_Shore		0.0432356	IDC up vs NAT	0.271412	0.00584746	IDC up vs NAT	0.28426
307	cg14223001	85480	11		NA	44978900		Island		7.17e-05	IDC up vs NAT	0.288405	9.32e-05	IDC up vs NAT	0.321968
307	cg02408252	85481	11		NA	44979000		Island		0.00238737	IDC up vs NAT	0.225435	2.48e-05	IDC up vs NAT	0.26656
307	cg00792751	85482	11		NA	44979000		Island		0.00334486	IDC up vs NAT	0.172515	1.6e-05	IDC up vs NAT	0.223898
308	cg16612998	86279	11		NA	46940500		S_Shore	LRP4	0.0158644	IDC up vs NAT	0.128795	0.0049998	IDC up vs NAT	0.158733
308	cg09242181	86280	11		NA	46940500		S_Shore	LRP4	0.00228039	IDC up vs NAT	0.273353	0.0018842	IDC up vs NAT	0.298348
308	cg15161667	86281	11		NA	46940600		S_Shore	LRP4	0.0119994	IDC up vs NAT	0.130225	0.00506055	IDC up vs NAT	0.136903
309	cg10930027	86607	11		NA	47607800		N_Shelf	FAM180B	0.00275667	IDC up vs NAT	0.162884	0.0108618	IDC up vs NAT	0.176753
309	cg15166590	86608	11		NA	47607800		N_Shelf	FAM180B	5.56e-06	IDC up vs NAT	0.200132	4.17e-09	IDC up vs NAT	0.239508
309	cg18982587	86609	11		NA	47608000		N_Shelf	FAM180B	0.00174992	IDC up vs NAT	0.177883	0.000295507	IDC up vs NAT	0.181445
309	cg10600536	86610	11	RDMR	NA	47608200		N_Shelf	FAM180B	0.0124311	IDC up vs NAT	0.163967	0.00170868	IDC up vs NAT	0.213536
309	cg18589874	86611	11	RDMR	NA	47608300		N_Shelf	FAM180B;FAM180B	0.00161215	IDC up vs NAT	0.13211	0.00123706	IDC up vs NAT	0.155344
310	cg06911753	86616	11		NA	47611200		Island	C1QTNF4	1.11e-06	IDC up vs NAT	0.369688	4.16e-06	IDC up vs NAT	0.371521
310	cg18356785	86617	11		NA	47611800		Island	C1QTNF4	3.43e-18	IDC up vs NAT	0.612996	5.53e-14	IDC up vs NAT	0.603849
310	cg05537653	86618	11		NA	47612100		Island	C1QTNF4	5.82e-11	IDC up vs NAT	0.473559	1.16e-09	IDC up vs NAT	0.478757
311	cg06842946	86829	11		NA	49070000		Island		0.000744714	IDC up vs NAT	0.208079	0.00729083	IDC up vs NAT	0.15553
311	cg19304273	86830	11		NA	49070200		Island		2.31e-07	IDC up vs NAT	0.296283	2.65e-05	IDC up vs NAT	0.249965
311	cg24442760	86831	11		NA	49070600		Island		0.00396542	IDC up vs NAT	0.155496	0.000387124	IDC up vs NAT	0.182655
312	cg02937674	86881	11		NA	49580000			LOC440040	0.00465128	IDC up vs NAT	0.220658	0.0123831	IDC up vs NAT	0.186674
312	cg16857801	86882	11		NA	49580000			LOC440040	0.000298194	IDC up vs NAT	0.28328	0.00136875	IDC up vs NAT	0.301843
312	cg00606739	86883	11		NA	49580000			LOC440040	0.000158979	IDC up vs NAT	0.282674	0.00181666	IDC up vs NAT	0.284593
312	cg09176539	86884	11		NA	49580100			LOC440040	0.000196418	IDC up vs NAT	0.192262	0.00194222	IDC up vs NAT	0.191609
313	cg09061733	87657	11		NA	57364800			SERPING1;SERPING1	2.52e-05	IDC up vs NAT	0.35008	0.000908419	IDC up vs NAT	0.301006
313	cg10030791	87658	11		NA	57364900			SERPING1;SERPING1	0.000373592	IDC up vs NAT	0.274989	0.00145037	IDC up vs NAT	0.258892
313	cg02520020	87659	11		NA	57364900			SERPING1;SERPING1	0.000733143	IDC up vs NAT	0.238289	0.0027404	IDC up vs NAT	0.213673
314	cg05488217	87983	11		TRUE	58730900	Unclassified_Cell_type_specific	N_Shore		5.8e-08	IDC up vs NAT	0.283381	0.00408821	IDC up vs NAT	0.176493
314	cg01406075	87984	11		TRUE	58731100	Unclassified_Cell_type_specific	N_Shore		6.63e-05	IDC up vs NAT	0.223691	0.00206191	IDC up vs NAT	0.209191
314	cg12635602	87985	11		NA	58731400	Unclassified_Cell_type_specific	Island		3.73e-15	IDC up vs NAT	0.485869	7.96e-06	IDC up vs NAT	0.441431
314	cg03131724	87986	11		NA	58731400	Unclassified_Cell_type_specific	Island		1.03e-16	IDC up vs NAT	0.437618	1.65e-05	IDC up vs NAT	0.408609
314	cg18789929	87987	11		NA	58731500		Island		5.2e-11	IDC up vs NAT	0.232321	0.000173444	IDC up vs NAT	0.176697
314	cg02164335	87988	11		NA	58731600		S_Shore		1.19e-05	IDC up vs NAT	0.192739	0.0115589	IDC up vs NAT	0.166612
315	cg18852692	88008	11		NA	58830200		Island		0.000295908	IDC up vs NAT	0.304306	4.49e-05	IDC up vs NAT	0.320634
315	cg00735023	88009	11		NA	58830400		Island		0.016138	IDC up vs NAT	0.179299	0.00273339	IDC up vs NAT	0.185931
315	cg09973514	88010	11		NA	58830400		Island		0.000198123	IDC up vs NAT	0.357687	3.26e-05	IDC up vs NAT	0.386588
316	cg19579183	88142	11		NA	59324500		N_Shelf		0.0175501	IDC down vs NAT	-0.201083	0.00503064	IDC down vs NAT	-0.240069
316	cg16082644	88143	11		NA	59324500	Unclassified_Cell_type_specific	N_Shelf		0.00728633	IDC down vs NAT	-0.15502	0.00329659	IDC down vs NAT	-0.15312
316	cg04896706	88144	11		NA	59324600	Unclassified_Cell_type_specific	N_Shelf		0.00146478	IDC down vs NAT	-0.188119	0.00147466	IDC down vs NAT	-0.181403
316	cg09190188	88145	11		NA	59324900		N_Shelf		0.00255318	IDC down vs NAT	-0.122866	6.69e-05	IDC down vs NAT	-0.105837
317	cg13205937	88876	11	CDMR	NA	61449700		S_Shore	DAGLA	7.15e-10	IDC up vs NAT	0.283058	9.19e-08	IDC up vs NAT	0.298994
317	cg06849167	88877	11	CDMR	NA	61449900		S_Shore	DAGLA	0.000284876	IDC up vs NAT	0.196568	9.64e-09	IDC up vs NAT	0.193388
317	cg04709703	88878	11	CDMR	NA	61449900		S_Shore	DAGLA	0.0110161	IDC up vs NAT	0.160865	0.00988215	IDC up vs NAT	0.164698
318	cg22134923	89262	11		NA	62314900		Island	AHNAK;AHNAK	0.0209184	IDC up vs NAT	0.156585	0.0150124	IDC up vs NAT	0.163254
318	cg20518446	89263	11		NA	62315000	Unclassified_Cell_type_specific	Island	AHNAK;AHNAK	0.0144956	IDC up vs NAT	0.199705	0.00778162	IDC up vs NAT	0.196935
318	cg19764555	89264	11		NA	62315100		S_Shore	AHNAK;AHNAK	0.0134683	IDC up vs NAT	0.232405	0.00390815	IDC up vs NAT	0.255426
318	cg23447569	89265	11		NA	62315300		S_Shore	AHNAK;AHNAK	0.00279773	IDC up vs NAT	0.251325	0.00165635	IDC up vs NAT	0.238614
319	cg15572436	89758	11		NA	62767200			SLC22A8	0.00020861	IDC down vs NAT	-0.207961	0.000883523	IDC down vs NAT	-0.216994
319	cg16146033	89759	11		NA	62767300			SLC22A8	8.9e-05	IDC down vs NAT	-0.205375	4.11e-05	IDC down vs NAT	-0.187257
319	cg17945323	89760	11		NA	62767400			SLC22A8	0.000392075	IDC down vs NAT	-0.216214	5.82e-05	IDC down vs NAT	-0.226999
320	cg26736232	89788	11		TRUE	628603	Unclassified	S_Shore	SCT	0.00985	IDC down vs NAT	-0.247206	0.00157385	IDC down vs NAT	-0.271861
320	cg04731448	89789	11		TRUE	628628	Unclassified	S_Shore	SCT	0.0133741	IDC down vs NAT	-0.270131	0.00173446	IDC down vs NAT	-0.376477
320	cg04150762	89790	11		TRUE	628677	Unclassified	S_Shore		0.000328977	IDC down vs NAT	-0.287854	0.000854939	IDC down vs NAT	-0.299187
321	cg16477492	89964	11		NA	63530400		Island	C11orf95	0.00296733	IDC up vs NAT	0.250379	0.00143917	IDC up vs NAT	0.31684
321	cg27475923	89965	11		TRUE	63531000	Unclassified_Cell_type_specific	Island	C11orf95	0.0264478	IDC up vs NAT	0.216852	0.00113254	IDC up vs NAT	0.25856
321	cg21935113	89966	11	DMR	TRUE	63531700		Island	C11orf95	0.00465914	IDC up vs NAT	0.260828	0.000257708	IDC up vs NAT	0.272227
321	cg09244748	89967	11		NA	63532500		Island	C11orf95	0.0108621	IDC up vs NAT	0.199937	0.000364375	IDC up vs NAT	0.2644
321	cg19333286	89968	11		NA	63532700		Island	C11orf95	0.041778	IDC up vs NAT	0.109966	0.000379872	IDC up vs NAT	0.142353
322	cg06825142	90069	11		TRUE	637170	Unclassified_Cell_type_specific	Island	DRD4	0.0298747	IDC up vs NAT	0.30133	0.0246856	IDC up vs NAT	0.334101
322	cg00556112	90070	11		TRUE	637173	Unclassified_Cell_type_specific	Island	DRD4	0.041257	IDC up vs NAT	0.26493	0.0262427	IDC up vs NAT	0.288279
322	cg12928379	90071	11		TRUE	637175	Unclassified_Cell_type_specific	Island	DRD4	0.0257537	IDC up vs NAT	0.293646	0.0222121	IDC up vs NAT	0.297858
323	cg14642395	90662	11		TRUE	64322100			SLC22A11	2.34e-05	IDC up vs NAT	0.213922	0.00305727	IDC up vs NAT	0.159588
323	cg18128550	90663	11		TRUE	64322100			SLC22A11	0.000299493	IDC up vs NAT	0.212229	0.00344177	IDC up vs NAT	0.185753
323	cg09705062	90664	11		TRUE	64322900			SLC22A11	6.96e-10	IDC up vs NAT	0.271217	2.03e-05	IDC up vs NAT	0.232573
324	cg10940462	90787	11		TRUE	64479000		Island	NRXN2;NRXN2	0.0119118	IDC up vs NAT	0.372402	0.011529	IDC up vs NAT	0.338056
324	cg08206665	90788	11	CDMR	TRUE	64479100		Island	NRXN2;NRXN2	0.0376936	IDC up vs NAT	0.317275	0.0325393	IDC up vs NAT	0.296501
324	cg27243166	90789	11	CDMR	TRUE	64479500		Island	NRXN2;NRXN2	1.17e-05	IDC up vs NAT	0.239475	0.00026814	IDC up vs NAT	0.169185
325	cg02176069	90856	11		TRUE	64527300	Unclassified		PYGM;PYGM	0.00594221	IDC up vs NAT	0.176129	0.00536597	IDC up vs NAT	0.195094
325	cg26884581	90857	11		TRUE	64527400	Unclassified		PYGM;PYGM;PYGM;PYGM	0.0056316	IDC up vs NAT	0.193807	0.0050461	IDC up vs NAT	0.212792
325	cg11887214	90858	11		TRUE	64527400	Unclassified		PYGM;PYGM;PYGM;PYGM	0.0147366	IDC up vs NAT	0.188653	0.00173045	IDC up vs NAT	0.236695
326	cg05462570	91148	11		TRUE	64814900	Unclassified_Cell_type_specific	N_Shore	NAALADL1	3.93e-06	IDC up vs NAT	0.274567	5.53e-06	IDC up vs NAT	0.293069
326	cg19917412	91149	11		TRUE	64815200	Unclassified_Cell_type_specific	Island	NAALADL1	2.99e-08	IDC up vs NAT	0.419181	9.16e-08	IDC up vs NAT	0.42094
326	cg19885625	91150	11		TRUE	64815300	Unclassified_Cell_type_specific	Island	NAALADL1	0.00125138	IDC up vs NAT	0.265036	0.00182637	IDC up vs NAT	0.220616
326	cg15000841	91151	11		NA	64815600	Unclassified_Cell_type_specific	Island	NAALADL1	0.000697869	IDC up vs NAT	0.247327	0.000583766	IDC up vs NAT	0.27644
326	cg17160439	91152	11		NA	64815700	Unclassified_Cell_type_specific	S_Shore	NAALADL1	0.000655286	IDC up vs NAT	0.151694	0.000656683	IDC up vs NAT	0.133919
327	cg27603069	91431	11		NA	65123400	Promoter_Associated	Island	TIGD3	0.0140911	IDC up vs NAT	0.227579	0.00112829	IDC up vs NAT	0.265559
327	cg23319460	91432	11		NA	65123500	Promoter_Associated	Island	TIGD3	0.00420863	IDC up vs NAT	0.217671	0.00402971	IDC up vs NAT	0.225426
327	cg23935420	91433	11		NA	65123600		Island	TIGD3	0.00341036	IDC up vs NAT	0.191623	0.00108706	IDC up vs NAT	0.168459
328	cg14370752	91475	11		NA	6518440			DNHD1;DNHD1	0.00134879	IDC up vs NAT	0.184735	0.0003937	IDC up vs NAT	0.204304
328	cg04292941	91476	11		NA	6518490			DNHD1;DNHD1	0.000907029	IDC up vs NAT	0.21283	0.000290763	IDC up vs NAT	0.220954
328	cg16322014	91477	11		NA	6518560			DNHD1;DNHD1;DNHD1;DNHD1	1.57e-05	IDC up vs NAT	0.246003	6.88e-05	IDC up vs NAT	0.249005
329	cg24414282	91543	11		TRUE	65246400		Island		8.45e-06	IDC up vs NAT	0.281792	0.00168279	IDC up vs NAT	0.245012
329	cg08830300	91544	11		TRUE	65246500	Unclassified	Island		4.99e-06	IDC up vs NAT	0.318353	0.00333741	IDC up vs NAT	0.270276
329	cg16175245	91545	11	RDMR	TRUE	65246600	Unclassified	Island		3.42e-07	IDC up vs NAT	0.401091	0.00117893	IDC up vs NAT	0.325449
329	cg08293002	91546	11	RDMR	TRUE	65246600	Unclassified	Island		1.5e-06	IDC up vs NAT	0.318745	0.0014078	IDC up vs NAT	0.276721
330	cg21624228	91699	11		NA	65372200		N_Shelf	MAP3K11	0.00595231	IDC up vs NAT	0.132106	0.00406341	IDC up vs NAT	0.158998
330	cg19811337	91700	11		TRUE	65374700	Gene_Associated_Cell_type_specific	N_Shore	MAP3K11	2.99e-06	IDC up vs NAT	0.459644	3.2e-08	IDC up vs NAT	0.469276
330	cg01180479	91701	11		TRUE	65374800		Island	MAP3K11	3.46e-06	IDC up vs NAT	0.409251	7.63e-06	IDC up vs NAT	0.380696
330	cg19044229	91702	11	DMR	TRUE	65375000		Island	MAP3K11	2.55e-06	IDC up vs NAT	0.334194	4.58e-08	IDC up vs NAT	0.332819
330	cg04798016	91703	11		TRUE	65375100	Gene_Associated_Cell_type_specific	Island	MAP3K11	5.16e-06	IDC up vs NAT	0.36051	1.49e-07	IDC up vs NAT	0.365417
330	cg11392776	91704	11		TRUE	65375200		Island	MAP3K11	1.79e-05	IDC up vs NAT	0.226661	1.63e-07	IDC up vs NAT	0.225798
330	cg07465275	91705	11		TRUE	65375200		Island	MAP3K11	6.92e-06	IDC up vs NAT	0.234641	1.71e-06	IDC up vs NAT	0.221941
331	cg08614638	92023	11		NA	65685100		Island	C11orf68;C11orf68	0.000207918	IDC up vs NAT	0.271566	0.000143102	IDC up vs NAT	0.25933
331	cg19700094	92024	11		NA	65685300		Island	DRAP1;C11orf68;C11orf68	0.00279357	IDC up vs NAT	0.185954	0.000191479	IDC up vs NAT	0.185793
331	cg16649728	92025	11		NA	65685300		Island	DRAP1;C11orf68;C11orf68	0.0203753	IDC up vs NAT	0.133379	0.0203511	IDC up vs NAT	0.109114
332	cg24960947	92136	11		NA	65816500	Unclassified_Cell_type_specific	Island	GAL3ST3	7.91e-05	IDC up vs NAT	0.446162	0.000166124	IDC up vs NAT	0.467143
332	cg14780632	92137	11		NA	65816500	Unclassified_Cell_type_specific	Island	GAL3ST3;GAL3ST3	1.25e-05	IDC up vs NAT	0.51494	3.19e-05	IDC up vs NAT	0.520424
332	cg21238818	92138	11		NA	65816600	Unclassified_Cell_type_specific	Island	GAL3ST3;GAL3ST3	6.9e-05	IDC up vs NAT	0.340658	0.000559121	IDC up vs NAT	0.354528
332	cg15916004	92139	11		NA	65816600	Unclassified_Cell_type_specific	Island	GAL3ST3;GAL3ST3	5.25e-05	IDC up vs NAT	0.423406	0.00107543	IDC up vs NAT	0.430464
332	cg26763523	92140	11		NA	65816700	Unclassified_Cell_type_specific	Island	GAL3ST3	0.0195289	IDC up vs NAT	0.265605	0.00310882	IDC up vs NAT	0.342192
332	cg04337534	92141	11		NA	65816800	Unclassified_Cell_type_specific	S_Shore	GAL3ST3	7.19e-05	IDC up vs NAT	0.264967	6.72e-05	IDC up vs NAT	0.276422
332	cg09700701	92142	11		NA	65816800	Unclassified_Cell_type_specific	S_Shore	GAL3ST3	0.000321561	IDC up vs NAT	0.335958	2.64e-05	IDC up vs NAT	0.370857
333	cg23242341	92405	11		TRUE	66113700		N_Shore	BRMS1;BRMS1;B3GNT1	0.00352801	IDC up vs NAT	0.156695	2.89e-05	IDC up vs NAT	0.187618
333	cg08611602	92406	11		TRUE	66114000		Island	BRMS1;BRMS1;B3GNT1	0.00355977	IDC up vs NAT	0.133938	0.000395732	IDC up vs NAT	0.157564
333	cg14370595	92407	11		TRUE	66114100		Island	BRMS1;BRMS1;B3GNT1	0.000359372	IDC up vs NAT	0.286996	9.87e-06	IDC up vs NAT	0.304997
334	cg06837765	92582	11		NA	66326700	Unclassified_Cell_type_specific	Island	ACTN3	0.00217689	IDC up vs NAT	0.178815	0.00126544	IDC up vs NAT	0.179023
334	cg20648847	92583	11		NA	66326800	Unclassified_Cell_type_specific	Island	ACTN3	0.0464331	IDC up vs NAT	0.272921	0.00961296	IDC up vs NAT	0.315976
334	cg05475524	92584	11		NA	66326800	Unclassified_Cell_type_specific	Island	ACTN3	0.0433687	IDC up vs NAT	0.259771	0.0038519	IDC up vs NAT	0.301095
334	cg05116382	92585	11		NA	66327000	Unclassified_Cell_type_specific	S_Shore	ACTN3	0.00498922	IDC up vs NAT	0.331123	0.00318494	IDC up vs NAT	0.36569
334	cg17435929	92586	11		NA	66327300	Unclassified_Cell_type_specific	S_Shore	ACTN3	0.024535	IDC up vs NAT	0.185739	0.0130322	IDC up vs NAT	0.215511
335	cg11286653	93527	11		NA	67478700		Island		0.000256065	IDC up vs NAT	0.219657	7.38e-05	IDC up vs NAT	0.234414
335	cg25316624	93528	11		NA	67479100		Island		1.16e-05	IDC up vs NAT	0.263907	1.07e-05	IDC up vs NAT	0.251087
335	cg07227769	93529	11		NA	67479400		Island		1.38e-08	IDC up vs NAT	0.180603	4.72e-05	IDC up vs NAT	0.147538
336	cg07985116	93916	11		NA	68204500		N_Shore	LRP5	5e-05	IDC up vs NAT	0.219669	0.00954378	IDC up vs NAT	0.144131
336	cg06210783	93917	11		NA	68205300		N_Shore	LRP5	3.69e-10	IDC up vs NAT	0.304648	8.34e-08	IDC up vs NAT	0.249412
336	cg16797656	93918	11		NA	68205600	Unclassified_Cell_type_specific	N_Shore	LRP5	9.51e-06	IDC up vs NAT	0.197216	2.15e-05	IDC up vs NAT	0.239798
336	cg26525861	93919	11		NA	68205600	Unclassified_Cell_type_specific	N_Shore	LRP5	6.14e-06	IDC up vs NAT	0.144023	0.00162818	IDC up vs NAT	0.135235
337	cg16296442	94087	11		NA	68611300	Unclassified	Island		0.000357886	IDC down vs NAT	-0.191283	0.000492078	IDC down vs NAT	-0.198619
337	cg00941258	94088	11		NA	68611300	Unclassified	Island		0.000353607	IDC down vs NAT	-0.217113	0.00129949	IDC down vs NAT	-0.192783
337	cg14073497	94089	11		NA	68611500	Unclassified	Island		0.00521596	IDC down vs NAT	-0.19266	0.00770079	IDC down vs NAT	-0.166201
337	cg20562447	94090	11		NA	68611600	Unclassified	Island		0.00207321	IDC down vs NAT	-0.199678	4.16e-05	IDC down vs NAT	-0.250271
338	cg16659728	94172	11		NA	68748500			MRGPRD	0.00143377	IDC down vs NAT	-0.205777	0.000471709	IDC down vs NAT	-0.217103
338	cg10791422	94173	11		NA	68748500			MRGPRD	0.000883918	IDC down vs NAT	-0.198274	0.00293317	IDC down vs NAT	-0.184559
338	cg18790382	94174	11		NA	68748600			MRGPRD	0.0311772	IDC down vs NAT	-0.123125	0.00876768	IDC down vs NAT	-0.135013
338	cg11903239	94175	11		NA	68748900			MRGPRD	0.032447	IDC down vs NAT	-0.13411	0.0205955	IDC down vs NAT	-0.125456
339	cg21936959	94211	11		TRUE	68782000	Unclassified	S_Shelf	MRGPRF;MRGPRF	6.74e-07	IDC up vs NAT	0.22992	0.00251461	IDC up vs NAT	0.167247
339	cg25807487	94212	11		TRUE	68782100	Unclassified	S_Shelf	MRGPRF;MRGPRF	0.00109295	IDC up vs NAT	0.237036	0.0181073	IDC up vs NAT	0.173401
339	cg05771342	94213	11		TRUE	68782200	Unclassified	S_Shelf	MRGPRF;MRGPRF	2.99e-05	IDC up vs NAT	0.148932	0.0032275	IDC up vs NAT	0.112275
340	cg24996981	94760	11	RDMR	TRUE	69920000				0.0278875	IDC up vs NAT	0.163832	0.00995888	IDC up vs NAT	0.163957
340	cg10653607	94761	11	RDMR	TRUE	69920100				0.0129941	IDC up vs NAT	0.165068	0.00019024	IDC up vs NAT	0.184703
340	cg02297460	94762	11	RDMR	NA	69920400	Unclassified_Cell_type_specific	N_Shelf		0.000623893	IDC up vs NAT	0.135233	0.000183429	IDC up vs NAT	0.117322
341	cg13767135	94800	11		NA	69949500			ANO1;ANO1	0.00211261	IDC up vs NAT	0.138814	0.00222218	IDC up vs NAT	0.147971
341	cg25723217	94801	11		NA	69949800			ANO1;ANO1	0.00238937	IDC up vs NAT	0.2131	0.000449692	IDC up vs NAT	0.220193
341	cg13237021	94802	11		NA	69949800			ANO1;ANO1	0.000362106	IDC up vs NAT	0.173538	0.00033332	IDC up vs NAT	0.179645
342	cg16562386	94903	11		NA	7021640			ZNF214	0.0147302	IDC down vs NAT	-0.230025	0.00695367	IDC down vs NAT	-0.256235
342	cg02804557	94904	11		NA	7022090			ZNF214	0.0143497	IDC down vs NAT	-0.137256	0.0141107	IDC down vs NAT	-0.147017
342	cg21187108	94905	11		NA	70224400			PPFIA1;PPFIA1	0.000151151	IDC up vs NAT	0.142944	0.00411522	IDC up vs NAT	0.138978
343	cg17627654	95108	11		TRUE	70508400		Island	SHANK2;SHANK2	1.38e-06	IDC up vs NAT	0.312357	0.000501374	IDC up vs NAT	0.26915
343	cg25638611	95109	11		TRUE	70508400		Island	SHANK2;SHANK2	0.000810862	IDC up vs NAT	0.277616	0.00448065	IDC up vs NAT	0.270354
343	cg04110224	95110	11		TRUE	70508500		Island	SHANK2;SHANK2	0.00178925	IDC up vs NAT	0.235891	0.0103246	IDC up vs NAT	0.24346
343	cg26851107	95111	11		TRUE	70508700		S_Shore	SHANK2;SHANK2	0.0209272	IDC up vs NAT	0.180779	0.0132765	IDC up vs NAT	0.224559
344	cg16516712	95129	11		NA	70557400			SHANK2	0.000108368	IDC up vs NAT	0.177192	0.00338973	IDC up vs NAT	0.137677
344	cg23055735	95130	11		NA	70557500			SHANK2	2.53e-05	IDC up vs NAT	0.198525	7.61e-06	IDC up vs NAT	0.22047
344	cg11833293	95131	11		NA	70557500			SHANK2	7.09e-06	IDC up vs NAT	0.216207	2.79e-07	IDC up vs NAT	0.244315
344	cg15418783	95132	11		NA	70557700			SHANK2	7.73e-05	IDC up vs NAT	0.176305	0.00121843	IDC up vs NAT	0.166312
344	cg06489744	95133	11		NA	70557800			SHANK2	0.0400598	IDC up vs NAT	0.165882	0.00378691	IDC up vs NAT	0.228093
344	cg10768900	95134	11		NA	70557900			SHANK2	0.00114757	IDC up vs NAT	0.193825	0.000141234	IDC up vs NAT	0.201689
345	cg04543008	95739	11		NA	71955300	Unclassified_Cell_type_specific	Island	PHOX2A	0.0223117	IDC up vs NAT	0.296365	0.0134211	IDC up vs NAT	0.299926
345	cg11334771	95740	11		NA	71955300	Unclassified_Cell_type_specific	Island	PHOX2A	0.0442941	IDC up vs NAT	0.256947	0.0237361	IDC up vs NAT	0.256498
345	cg05093169	95741	11		NA	71955400		Island	PHOX2A	0.0103472	IDC up vs NAT	0.262263	0.00250068	IDC up vs NAT	0.256649
345	cg16922279	95742	11		NA	71955400		Island	PHOX2A	0.0484544	IDC up vs NAT	0.239741	0.0288521	IDC up vs NAT	0.217747
345	cg08876932	95743	11		NA	71955500	Unclassified_Cell_type_specific	Island	PHOX2A	0.0373502	IDC up vs NAT	0.281295	0.011105	IDC up vs NAT	0.323146
345	cg24530250	95744	11	RDMR	NA	71955600	Unclassified_Cell_type_specific	Island	PHOX2A	0.043696	IDC up vs NAT	0.327852	0.0213061	IDC up vs NAT	0.355475
346	cg25137204	96045	11		TRUE	72975400		N_Shore	P2RY6;P2RY6	0.0186609	IDC up vs NAT	0.230219	0.010367	IDC up vs NAT	0.277233
346	cg22881680	96046	11		TRUE	72975400		N_Shore	P2RY6;P2RY6	0.0146371	IDC up vs NAT	0.178765	0.0106014	IDC up vs NAT	0.190915
346	cg26343510	96047	11		TRUE	72975700		Island	P2RY6;P2RY6;P2RY6;P2RY6	0.0130951	IDC up vs NAT	0.299994	0.012493	IDC up vs NAT	0.32728
346	cg06637774	96048	11		TRUE	72975700		Island	P2RY6;P2RY6	0.0150894	IDC up vs NAT	0.272877	0.0146135	IDC up vs NAT	0.286682
347	cg26776957	96176	11	RDMR	NA	73357200			PLEKHB1;PLEKHB1;PLEKHB1;PLEKHB1	0.00262524	IDC up vs NAT	0.1441	0.00572371	IDC up vs NAT	0.145216
348	cg26766373	96586	11		NA	75063900		S_Shore	ARRB1;ARRB1	0.0122984	IDC up vs NAT	0.19528	0.00976809	IDC up vs NAT	0.167513
348	cg22243733	96587	11		NA	7506430			OLFML1	0.00143702	IDC up vs NAT	0.117521	0.000325225	IDC up vs NAT	0.101273
348	cg07225458	96588	11		NA	75066400		S_Shelf		0.0187626	IDC down vs NAT	-0.107047	0.00914891	IDC down vs NAT	-0.113365
348	cg24266651	96589	11		NA	7506660			OLFML1;OLFML1	2.99e-05	IDC up vs NAT	0.231883	0.00165017	IDC up vs NAT	0.224388
349	cg14140874	96697	11		NA	75277100		N_Shore	SERPINH1	0.0017392	IDC up vs NAT	0.207216	0.000417705	IDC up vs NAT	0.225032
349	cg19453665	96698	11		NA	75277500		Island	SERPINH1	2.16e-05	IDC up vs NAT	0.143757	0.000124664	IDC up vs NAT	0.148248
349	cg11351958	96699	11		NA	75277800		Island	SERPINH1	7.55e-08	IDC up vs NAT	0.176827	7.07e-07	IDC up vs NAT	0.163741
350	cg09718739	98339	11		NA	85644500		N_Shore		0.0466274	IDC down vs NAT	-0.161507	0.0988796	IDC down vs NAT	-0.116235
350	cg01202519	98340	11		NA	85645700		Island		4.39e-05	IDC up vs NAT	0.237062	0.00157017	IDC up vs NAT	0.156441
350	cg03102841	98341	11		NA	85646000		Island		9.35e-07	IDC up vs NAT	0.199018	3.36e-07	IDC up vs NAT	0.192767
351	cg03596479	98690	11		TRUE	88059900			CTSC;CTSC;CTSC	0.0393383	IDC down vs NAT	-0.125573	0.0134764	IDC down vs NAT	-0.151989
351	cg08522340	98691	11		NA	88068500		N_Shelf	CTSC;CTSC;CTSC	0.0159678	IDC down vs NAT	-0.136499	4.4e-05	IDC down vs NAT	-0.194649
351	cg16118839	98692	11		NA	88069200	Promoter_Associated_Cell_type_specific	N_Shore	CTSC;CTSC;CTSC	0.0197642	IDC down vs NAT	-0.209604	0.0153096	IDC down vs NAT	-0.214075
352	cg05803237	99131	11		TRUE	92702600		N_Shore	MTNR1B	0.00213279	IDC up vs NAT	0.266629	0.00871861	IDC up vs NAT	0.251187
352	cg15842276	99132	11		TRUE	92702600		N_Shore	MTNR1B	0.00516722	IDC up vs NAT	0.244865	0.0145879	IDC up vs NAT	0.253902
352	cg01722932	99133	11		TRUE	92702700		N_Shore	MTNR1B	0.00397551	IDC up vs NAT	0.18477	0.00885194	IDC up vs NAT	0.19439
352	cg07105285	99134	11		TRUE	92702700		N_Shore	MTNR1B	0.00447436	IDC up vs NAT	0.281167	0.0184533	IDC up vs NAT	0.272852
353	cg18023065	99489	11		TRUE	94278600		Island	FUT4	0.00510136	IDC down vs NAT	-0.310859	0.000785943	IDC down vs NAT	-0.38705
353	cg10283505	99490	11		TRUE	94278900		Island	FUT4;FUT4	0.0106735	IDC down vs NAT	-0.300966	0.000760488	IDC down vs NAT	-0.367817
353	cg13300301	99491	11		TRUE	94279100	Promoter_Associated_Cell_type_specific	S_Shore	FUT4;FUT4	0.0201686	IDC down vs NAT	-0.17349	0.0107547	IDC down vs NAT	-0.20354
354	cg02457328	100529	12	CDMR	NA	103355000		S_Shelf		0.0434894	IDC up vs NAT	0.135798	0.00385094	IDC up vs NAT	0.193823
354	cg19589939	100530	12	CDMR	NA	103355000		N_Shelf		0.0464684	IDC up vs NAT	0.191827	0.00858749	IDC up vs NAT	0.239344
355	cg04008601	100574	12		TRUE	103696000		Island	C12orf42;C12orf42	0.0141597	IDC up vs NAT	0.25282	0.0043682	IDC up vs NAT	0.315704
355	cg22274539	100575	12		TRUE	103696000		Island	C12orf42;C12orf42	0.00375641	IDC up vs NAT	0.387255	0.00108409	IDC up vs NAT	0.482901
355	cg27663938	100576	12		NA	103696000		Island	C12orf42;C12orf42	0.00585008	IDC up vs NAT	0.355531	0.00176721	IDC up vs NAT	0.382951
356	cg26973714	100744	12		NA	104610000	Promoter_Associated	Island	TXNRD1	0.0106198	IDC up vs NAT	0.181968	0.00491219	IDC up vs NAT	0.160058
356	cg07227926	100745	12		NA	104610000	Promoter_Associated	Island	TXNRD1	0.0402442	IDC up vs NAT	0.250562	0.0326437	IDC up vs NAT	0.257193
356	cg21858255	100746	12		NA	104610000	Promoter_Associated	Island	TXNRD1	0.0264821	IDC up vs NAT	0.274496	0.0365469	IDC up vs NAT	0.241912
357	cg25764595	101698	12		NA	109205000			SSH1;SSH1;SSH1	4.43e-09	IDC up vs NAT	0.175048	3.01e-06	IDC up vs NAT	0.183646
357	cg11887529	101699	12		NA	109205000			SSH1;SSH1;SSH1	0.00212048	IDC up vs NAT	0.124375	0.000646616	IDC up vs NAT	0.112657
357	cg22852191	101700	12		NA	109205000			SSH1;SSH1;SSH1	0.000183486	IDC up vs NAT	0.13057	0.000144124	IDC up vs NAT	0.126339
357	cg02769206	101701	12		TRUE	109211000			SSH1;SSH1;SSH1	0.0110023	IDC up vs NAT	0.145161	0.0247923	IDC up vs NAT	0.141923
358	cg22522688	101703	12		TRUE	109221000	Unclassified_Cell_type_specific		SSH1;SSH1;SSH1;SSH1	0.000168282	IDC up vs NAT	0.254733	0.00670173	IDC up vs NAT	0.150456
358	cg23126152	101704	12		TRUE	109221000			SSH1;SSH1;SSH1	1.93e-05	IDC up vs NAT	0.190678	0.0121899	IDC up vs NAT	0.131944
358	cg27553890	101705	12		TRUE	109221000			SSH1;SSH1;SSH1	3.68e-06	IDC up vs NAT	0.19213	0.0018845	IDC up vs NAT	0.150933
359	cg17453780	102825	12		TRUE	113013000		N_Shore		1.22e-06	IDC up vs NAT	0.564527	1.17e-05	IDC up vs NAT	0.555833
359	cg11596863	102826	12		TRUE	113013000		Island		0.000815969	IDC up vs NAT	0.317041	0.00457537	IDC up vs NAT	0.329855
359	cg21900624	102827	12		TRUE	113013000		Island		7.33e-07	IDC up vs NAT	0.3665	0.00030263	IDC up vs NAT	0.327063
359	cg00854817	102828	12		TRUE	113013000		Island		1.33e-06	IDC up vs NAT	0.334541	0.000533119	IDC up vs NAT	0.299728
359	cg14273502	102829	12		TRUE	113013000		Island		3.46e-05	IDC up vs NAT	0.208238	0.00239619	IDC up vs NAT	0.176874
360	cg10764918	102943	12		NA	113542000	Unclassified_Cell_type_specific	N_Shore	RASAL1	0.00360833	IDC up vs NAT	0.206853	0.00136762	IDC up vs NAT	0.206676
360	cg19098710	102944	12		NA	113542000	Unclassified_Cell_type_specific	Island	RASAL1	0.00349296	IDC up vs NAT	0.270713	0.00042679	IDC up vs NAT	0.308655
360	cg23736843	102945	12		NA	113542000	Unclassified_Cell_type_specific	Island	RASAL1	0.000710572	IDC up vs NAT	0.333863	2.85e-05	IDC up vs NAT	0.334115
360	cg04227961	102946	12		NA	113542000	Unclassified_Cell_type_specific	Island	RASAL1	0.000766312	IDC up vs NAT	0.366506	0.000423449	IDC up vs NAT	0.394096
361	cg08223241	103155	12		NA	113916000		N_Shore		0.0350554	IDC up vs NAT	0.169832	0.009784	IDC up vs NAT	0.202808
361	cg21718267	103156	12		NA	113916000		Island		0.00364268	IDC up vs NAT	0.315166	0.00124507	IDC up vs NAT	0.346415
361	cg09338032	103157	12		NA	113917000		Island		0.000137759	IDC up vs NAT	0.430958	4.45e-05	IDC up vs NAT	0.482862
361	cg08658787	103158	12		NA	113917000		Island		3.01e-08	IDC up vs NAT	0.388366	3.5e-06	IDC up vs NAT	0.38409
361	cg09887059	103159	12		NA	113917000		Island		5.6e-06	IDC up vs NAT	0.35341	1.09e-05	IDC up vs NAT	0.303531
362	cg16277169	103463	12		NA	115112000		Island	TBX3;TBX3	0.000256185	IDC up vs NAT	0.230823	0.00334762	IDC up vs NAT	0.19157
362	cg09413529	103464	12		NA	115112000		Island	TBX3;TBX3	0.000286626	IDC up vs NAT	0.251175	0.000372996	IDC up vs NAT	0.223683
362	cg11246938	103465	12		TRUE	115112000		Island	TBX3;TBX3	0.000370238	IDC up vs NAT	0.352393	0.000173349	IDC up vs NAT	0.363529
362	cg18161956	103466	12		TRUE	115113000		Island	TBX3;TBX3	0.0154493	IDC up vs NAT	0.15039	0.00958914	IDC up vs NAT	0.171
363	cg02580923	103962	12		NA	117471000				0.0151612	IDC down vs NAT	-0.21611	0.00849265	IDC down vs NAT	-0.227473
363	cg19674878	103963	12		NA	117471000				0.0062108	IDC down vs NAT	-0.257577	0.017945	IDC down vs NAT	-0.226994
363	cg19690403	103964	12		NA	117471000				0.0185264	IDC down vs NAT	-0.205316	0.0274563	IDC down vs NAT	-0.199528
364	cg22125805	104294	12		NA	119212000		Island		0.00368404	IDC up vs NAT	0.373396	0.00124586	IDC up vs NAT	0.386799
364	cg07246273	104295	12		NA	119212000		Island		0.0356355	IDC up vs NAT	0.236042	0.0153514	IDC up vs NAT	0.307064
364	cg00899090	104296	12		NA	119212000		Island		0.030498	IDC up vs NAT	0.167422	0.0139547	IDC up vs NAT	0.226415
365	cg03018679	104463	12		TRUE	120242000	Unclassified_Cell_type_specific	Island	CIT	2.33e-05	IDC up vs NAT	0.243567	0.00909625	IDC up vs NAT	0.232535
365	cg03339668	104464	12		TRUE	120242000	Unclassified_Cell_type_specific	Island	CIT	1.28e-07	IDC up vs NAT	0.395788	0.00683405	IDC up vs NAT	0.322663
365	cg26097051	104465	12		TRUE	120242000	Unclassified_Cell_type_specific	Island	CIT	2.01e-08	IDC up vs NAT	0.408749	0.00570492	IDC up vs NAT	0.310493
366	cg11510131	104593	12		TRUE	120680000	Unclassified_Cell_type_specific		PXN;PXN;PXN	3.71e-09	IDC up vs NAT	0.248248	2.19e-06	IDC up vs NAT	0.228953
366	cg03074946	104594	12		TRUE	120688000			PXN;PXN;PXN;PXN	1.37e-08	IDC up vs NAT	0.392921	4.74e-08	IDC up vs NAT	0.377507
366	cg07419011	104595	12		NA	120688000			PXN;PXN;PXN	0.00116839	IDC up vs NAT	0.174436	0.000103381	IDC up vs NAT	0.167862
367	cg15769343	104683	12		NA	120836000		Island		1.15e-05	IDC up vs NAT	0.306699	7.55e-05	IDC up vs NAT	0.320645
367	cg05412788	104684	12		NA	120836000		Island		8.4e-09	IDC up vs NAT	0.335152	0.000473568	IDC up vs NAT	0.292058
367	cg13471599	104685	12		NA	120836000		Island		0.000291721	IDC up vs NAT	0.195733	0.0485645	IDC up vs NAT	0.108911
367	cg25804251	104686	12		NA	120836000		Island		0.00445307	IDC up vs NAT	0.282639	0.00185076	IDC up vs NAT	0.332469
368	cg03159409	106291	12		NA	124779000		N_Shore	FAM101A	8.86e-05	IDC up vs NAT	0.360771	0.000413049	IDC up vs NAT	0.367889
368	cg09944659	106292	12		NA	124779000		N_Shore	FAM101A	0.000451075	IDC up vs NAT	0.241911	0.000636594	IDC up vs NAT	0.272468
368	cg27504292	106293	12		NA	124780000		N_Shore	FAM101A	0.0344038	IDC up vs NAT	0.110945	0.0160754	IDC up vs NAT	0.117355
369	cg17429587	106438	12		NA	124905000		S_Shelf	NCOR2;NCOR2	0.00181227	IDC up vs NAT	0.105464	0.00328544	IDC up vs NAT	0.101657
369	cg13419087	106439	12		TRUE	124907000			NCOR2;NCOR2	0.00348963	IDC up vs NAT	0.280053	0.0195422	IDC up vs NAT	0.225266
369	cg09831875	106440	12		TRUE	124907000			NCOR2;NCOR2	0.0067759	IDC up vs NAT	0.238988	0.0346577	IDC up vs NAT	0.170267
369	cg25113767	106441	12		TRUE	124907000	Unclassified_Cell_type_specific	N_Shelf	NCOR2;NCOR2	0.0174856	IDC up vs NAT	0.206402	0.154461	IDC up vs NAT	0.147515
369	cg08976554	106442	12		TRUE	124908000		N_Shelf	NCOR2;NCOR2	0.00216108	IDC up vs NAT	0.223913	0.023042	IDC up vs NAT	0.177027
370	cg27431877	106453	12		NA	124912000		S_Shore	NCOR2;NCOR2	7.27e-11	IDC up vs NAT	0.221617	0.00305897	IDC up vs NAT	0.180044
370	cg26385126	106454	12		NA	124912000		S_Shore	NCOR2;NCOR2	2.52e-12	IDC up vs NAT	0.430457	8.83e-05	IDC up vs NAT	0.363624
370	cg11311053	106455	12		NA	124912000		S_Shore	NCOR2;NCOR2	1.86e-09	IDC up vs NAT	0.256096	0.000340634	IDC up vs NAT	0.199596
370	cg17154218	106456	12		NA	124912000	Gene_Associated_Cell_type_specific	S_Shore	NCOR2;NCOR2	6.43e-08	IDC up vs NAT	0.235035	0.000298315	IDC up vs NAT	0.215105
371	cg00254306	106991	12		NA	126346000		Island		0.0197605	IDC up vs NAT	0.181868	0.0126499	IDC up vs NAT	0.183619
371	cg10857167	106992	12		NA	126346000		Island		0.000404542	IDC up vs NAT	0.283033	0.00206748	IDC up vs NAT	0.289355
371	cg08703337	106993	12		NA	126346000		Island		0.0477472	IDC up vs NAT	0.135419	0.0100592	IDC up vs NAT	0.174406
372	cg18237191	107139	12		NA	127938000		N_Shelf		0.00798658	IDC down vs NAT	-0.222792	0.127904	IDC down vs NAT	-0.142692
372	cg00812438	107140	12		NA	127940000		N_Shore		0.0022384	IDC up vs NAT	0.307548	0.00307062	IDC up vs NAT	0.275558
372	cg04569082	107141	12		NA	127940000		N_Shore		0.00740942	IDC up vs NAT	0.402706	0.0126232	IDC up vs NAT	0.363148
372	cg17877704	107142	12		NA	127940000		Island		0.000290067	IDC up vs NAT	0.372621	0.00147613	IDC up vs NAT	0.365973
372	cg16065021	107143	12		NA	127941000		Island		0.000105965	IDC up vs NAT	0.344973	0.00042508	IDC up vs NAT	0.336629
373	cg17281031	107161	12		TRUE	128223000				0.000759065	IDC down vs NAT	-0.24934	0.00270132	IDC down vs NAT	-0.217049
373	cg22347967	107162	12		NA	128242000		N_Shelf		2.68e-05	IDC down vs NAT	-0.302041	4.39e-05	IDC down vs NAT	-0.287472
373	cg25499769	107163	12		NA	128245000		N_Shore		0.0433918	IDC down vs NAT	-0.108801	0.00796225	IDC down vs NAT	-0.150312
374	cg15475714	107173	12		TRUE	128304000				0.011601	IDC down vs NAT	-0.233146	0.0164252	IDC down vs NAT	-0.176156
374	cg09313140	107174	12		NA	128310000				3.85e-07	IDC down vs NAT	-0.36536	1.76e-05	IDC down vs NAT	-0.30165
374	cg00227651	107175	12		NA	128310000				0.0237592	IDC down vs NAT	-0.143259	0.058815	IDC down vs NAT	-0.115802
375	cg00459509	107206	12		TRUE	128642000				0.00208979	IDC down vs NAT	-0.307108	0.00456629	IDC down vs NAT	-0.269969
375	cg00993310	107207	12		TRUE	128654000				0.0176174	IDC down vs NAT	-0.217411	0.0552945	IDC down vs NAT	-0.153501
375	cg09527126	107208	12		NA	128675000				0.00795513	IDC up vs NAT	0.311578	0.00781967	IDC up vs NAT	0.269711
375	cg19358307	107209	12		NA	128675000				9.36e-07	IDC up vs NAT	0.380012	4.03e-05	IDC up vs NAT	0.349623
376	cg12751042	107233	12		NA	12874300	Promoter_Associated	N_Shelf	CDKN1B	4.39e-06	IDC down vs NAT	-0.208227	0.000120299	IDC down vs NAT	-0.204105
376	cg05852625	107234	12		NA	128749000		N_Shelf		0.000905113	IDC down vs NAT	-0.330861	0.00243997	IDC down vs NAT	-0.287368
376	cg00698908	107235	12		NA	128751000		N_Shore	TMEM132C	0.00789775	IDC up vs NAT	0.251148	0.00687072	IDC up vs NAT	0.286082
376	cg10406124	107236	12		NA	128751000		Island	TMEM132C	0.00609366	IDC up vs NAT	0.305783	0.000103433	IDC up vs NAT	0.402223
377	cg04475027	107240	12		NA	128752000		Island	TMEM132C	0.000570729	IDC up vs NAT	0.41551	0.000643352	IDC up vs NAT	0.384912
377	cg26682580	107241	12	DMR	NA	128752000		Island	TMEM132C	0.0036999	IDC up vs NAT	0.346066	0.00196661	IDC up vs NAT	0.351522
377	cg12868067	107242	12	DMR	NA	128752000		Island	TMEM132C	0.00544122	IDC up vs NAT	0.30523	0.0181784	IDC up vs NAT	0.258717
378	cg13405882	107397	12		NA	129338000		Island	GLT1D1	0.00133431	IDC up vs NAT	0.288542	0.0015004	IDC up vs NAT	0.256092
378	cg04054313	107398	12		NA	129338000		Island	GLT1D1	0.00435712	IDC up vs NAT	0.263853	0.0253218	IDC up vs NAT	0.195889
378	cg06419750	107399	12		NA	129338000		Island	GLT1D1	0.000187406	IDC up vs NAT	0.470507	0.00279655	IDC up vs NAT	0.412778
379	cg07350016	107549	12	RDMR	NA	130337000		N_Shelf	TMEM132D	0.00203793	IDC down vs NAT	-0.159716	0.00361503	IDC down vs NAT	-0.1358
379	cg01202700	107550	12	CDMR	NA	130338000		N_Shelf	TMEM132D	0.00457406	IDC down vs NAT	-0.215382	0.00530529	IDC down vs NAT	-0.186275
379	cg13123585	107551	12	CDMR	TRUE	130338000		N_Shore	TMEM132D	0.00182362	IDC down vs NAT	-0.299744	0.0302331	IDC down vs NAT	-0.226154
380	cg03469054	107567	12		NA	130388000		Island	TMEM132D	0.00269714	IDC up vs NAT	0.312901	0.00178048	IDC up vs NAT	0.362088
380	cg23266743	107568	12		NA	130388000		Island	TMEM132D;TMEM132D	0.0235646	IDC up vs NAT	0.20503	0.014897	IDC up vs NAT	0.255274
380	cg12122146	107569	12		NA	130388000		Island	TMEM132D	0.000135484	IDC up vs NAT	0.403252	6.35e-05	IDC up vs NAT	0.440686
380	cg23891360	107570	12		NA	130388000		Island	TMEM132D	0.00178634	IDC up vs NAT	0.294119	0.000495947	IDC up vs NAT	0.298339
380	cg04733537	107571	12		NA	130389000		Island	TMEM132D	1.62e-05	IDC up vs NAT	0.16912	2.67e-05	IDC up vs NAT	0.157508
381	cg00765828	107573	12		NA	130389000		Island	TMEM132D	0.021953	IDC up vs NAT	0.27568	0.0108101	IDC up vs NAT	0.338401
381	cg13234863	107574	12		NA	130389000		Island	TMEM132D	0.000325299	IDC up vs NAT	0.309427	0.00117066	IDC up vs NAT	0.29439
381	cg26522894	107575	12		NA	130390000		S_Shore	TMEM132D	0.00198207	IDC down vs NAT	-0.1956	1.43e-05	IDC down vs NAT	-0.216698
381	cg05498948	107576	12	CDMR	NA	130391000		S_Shelf		0.00259845	IDC down vs NAT	-0.235949	0.0202005	IDC down vs NAT	-0.204597
381	cg06412555	107577	12	RDMR	NA	130391000		S_Shelf		0.00573487	IDC down vs NAT	-0.161573	0.0031758	IDC down vs NAT	-0.144406
382	cg20724168	107672	12		NA	130591000				0.025343	IDC down vs NAT	-0.174514	0.0038617	IDC down vs NAT	-0.178813
382	cg06865363	107673	12		NA	130591000				0.035002	IDC down vs NAT	-0.141294	0.0184207	IDC down vs NAT	-0.139413
382	cg23317499	107674	12		NA	130591000				0.0304734	IDC down vs NAT	-0.133778	0.000106274	IDC down vs NAT	-0.186106
383	cg13859208	107725	12		TRUE	130650000		S_Shore	FZD10;FZD10	0.0226869	IDC down vs NAT	-0.198116	0.0150861	IDC down vs NAT	-0.170917
383	cg02506275	107726	12	RDMR	NA	130651000		S_Shore		0.0107285	IDC down vs NAT	-0.22221	0.00330979	IDC down vs NAT	-0.255817
383	cg19738121	107727	12	RDMR	NA	130651000		S_Shelf		0.0265617	IDC down vs NAT	-0.117604	0.00148604	IDC down vs NAT	-0.144283
383	cg24953335	107728	12	RDMR	NA	130652000		S_Shelf		0.0249698	IDC down vs NAT	-0.165449	0.00597351	IDC down vs NAT	-0.165364
384	cg10948795	107827	12		NA	130919000			RIMBP2	0.0449623	IDC down vs NAT	-0.134213	0.0324044	IDC down vs NAT	-0.127041
384	cg19854213	107828	12		NA	130919000			RIMBP2	0.0473707	IDC down vs NAT	-0.129374	0.134679	IDC down vs NAT	-0.12117
384	cg20210558	107829	12		NA	130919000			RIMBP2	0.0375194	IDC down vs NAT	-0.122069	0.0497218	IDC down vs NAT	-0.118003
385	cg17192862	107832	12		NA	130922000	Unclassified_Cell_type_specific		RIMBP2	0.000185345	IDC down vs NAT	-0.315787	0.000380163	IDC down vs NAT	-0.283736
386	cg21544698	107858	12		NA	130936000		Island	RIMBP2	0.0328736	IDC down vs NAT	-0.202369	0.0212442	IDC down vs NAT	-0.218309
386	cg10063169	107859	12		NA	130936000		S_Shore	RIMBP2	0.000146729	IDC down vs NAT	-0.251879	0.00306305	IDC down vs NAT	-0.242753
386	cg04803676	107860	12		NA	130936000		S_Shore	RIMBP2	0.0247551	IDC down vs NAT	-0.137761	0.00283664	IDC down vs NAT	-0.159979
386	cg23373401	107861	12		NA	130936000		S_Shore	RIMBP2	3.34e-05	IDC down vs NAT	-0.229685	0.00113134	IDC down vs NAT	-0.197107
386	cg11294241	107862	12		NA	130937000		S_Shore	RIMBP2	0.00917591	IDC down vs NAT	-0.195618	0.0202569	IDC down vs NAT	-0.201867
387	cg06101079	107868	12		NA	130938000		S_Shelf	RIMBP2	0.00854153	IDC down vs NAT	-0.212166	0.0233715	IDC down vs NAT	-0.137467
387	cg24007169	107869	12		NA	130938000		S_Shelf	RIMBP2	0.000530808	IDC down vs NAT	-0.247645	0.0113303	IDC down vs NAT	-0.242254
387	cg22403469	107870	12		NA	130940000		S_Shelf	RIMBP2	0.00986714	IDC down vs NAT	-0.244057	0.0169691	IDC down vs NAT	-0.247494
387	cg17729436	107871	12		NA	130940000		S_Shelf	RIMBP2	0.00417324	IDC down vs NAT	-0.232677	0.0063139	IDC down vs NAT	-0.205825
388	cg03404485	107876	12		NA	130947000			RIMBP2	0.00262781	IDC down vs NAT	-0.1909	0.0117648	IDC down vs NAT	-0.186447
388	cg10173932	107877	12	RDMR	NA	130951000		N_Shelf	RIMBP2	0.00656845	IDC down vs NAT	-0.238275	0.020329	IDC down vs NAT	-0.193266
388	cg26945941	107878	12	RDMR	NA	130951000		N_Shelf	RIMBP2	3.72e-05	IDC down vs NAT	-0.238577	0.000949331	IDC down vs NAT	-0.197653
388	cg16201003	107879	12		NA	130953000		N_Shore	RIMBP2	0.00197438	IDC down vs NAT	-0.189385	0.000500569	IDC down vs NAT	-0.193919
389	cg18893868	107889	12		NA	130955000		S_Shore	RIMBP2	0.00887818	IDC down vs NAT	-0.181627	0.0292852	IDC down vs NAT	-0.152849
389	cg10612692	107890	12		NA	130958000		S_Shelf	RIMBP2	0.000158893	IDC down vs NAT	-0.266388	0.000296905	IDC down vs NAT	-0.244902
389	cg14124768	107891	12		NA	130958000			RIMBP2	0.0493846	IDC down vs NAT	-0.131314	0.0576599	IDC down vs NAT	-0.117702
390	cg01302562	107917	12		TRUE	130999000	Unclassified_Cell_type_specific		RIMBP2	0.00539914	IDC down vs NAT	-0.232772	0.0132453	IDC down vs NAT	-0.162767
390	cg09847584	107918	12		NA	131002000			RIMBP2;RIMBP2	0.00444339	IDC down vs NAT	-0.26855	0.0207591	IDC down vs NAT	-0.203381
390	cg04227871	107919	12		NA	131003000			RIMBP2	0.00264493	IDC down vs NAT	-0.249052	0.0045306	IDC down vs NAT	-0.229182
390	cg24272907	107920	12		NA	131003000			RIMBP2	1.72e-05	IDC down vs NAT	-0.215947	2.42e-05	IDC down vs NAT	-0.205331
390	cg05939560	107921	12		NA	131004000			RIMBP2	8.47e-06	IDC down vs NAT	-0.13282	2.87e-06	IDC down vs NAT	-0.124476
391	cg09668951	107925	12		NA	131030000				0.0237435	IDC down vs NAT	-0.1899	0.0550522	IDC down vs NAT	-0.156945
391	cg17080335	107926	12		NA	131030000				0.00970366	IDC down vs NAT	-0.20314	0.00112634	IDC down vs NAT	-0.214209
391	cg09650895	107927	12		NA	131030000				0.0433572	IDC down vs NAT	-0.170818	0.00845138	IDC down vs NAT	-0.172867
392	cg25125340	107986	12		NA	131173000		S_Shore		0.00247288	IDC down vs NAT	-0.188062	0.00294484	IDC down vs NAT	-0.191659
392	cg15857627	107987	12		NA	131175000		S_Shelf		0.00812199	IDC down vs NAT	-0.21886	0.0542781	IDC down vs NAT	-0.198478
392	cg09932955	107988	12		NA	131185000		N_Shelf		0.00325811	IDC down vs NAT	-0.23843	0.0237047	IDC down vs NAT	-0.197716
392	cg27547422	107989	12		NA	131188000		N_Shore		0.00356896	IDC down vs NAT	-0.193825	0.00137916	IDC down vs NAT	-0.204356
393	cg03928154	108002	12		NA	131194000				0.0266697	IDC down vs NAT	-0.166938	0.0173913	IDC down vs NAT	-0.191994
393	cg06893812	108003	12		NA	131196000		N_Shelf		0.0338406	IDC down vs NAT	-0.171766	0.04909	IDC down vs NAT	-0.138525
393	cg00794174	108004	12		NA	131196000		N_Shelf		0.00525826	IDC down vs NAT	-0.27074	0.0022281	IDC down vs NAT	-0.260624
393	cg11839682	108005	12		NA	131196000		N_Shelf		0.0248115	IDC down vs NAT	-0.170603	0.0645353	IDC down vs NAT	-0.132231
394	cg12629098	110170	12		NA	133414000		Island		0.000830945	IDC up vs NAT	0.17561	0.000172808	IDC up vs NAT	0.196053
394	cg23200818	110171	12		NA	133414000		Island		0.0114815	IDC up vs NAT	0.183631	0.00697471	IDC up vs NAT	0.187247
394	cg26415787	110172	12		NA	133414000		Island		0.00124039	IDC up vs NAT	0.261083	0.000628145	IDC up vs NAT	0.257571
394	cg13440652	110173	12		NA	133414000		Island		0.00355051	IDC up vs NAT	0.206442	0.00960368	IDC up vs NAT	0.215207
395	cg16562275	110266	12		NA	133481000	Unclassified	N_Shelf		0.00506128	IDC up vs NAT	0.321162	0.0012448	IDC up vs NAT	0.321124
395	cg07388347	110267	12	DMR	NA	133481000	Unclassified	N_Shelf		0.00310038	IDC up vs NAT	0.327315	0.000415434	IDC up vs NAT	0.383536
395	cg24427504	110268	12	DMR	NA	133482000	Unclassified	N_Shelf		0.0242315	IDC up vs NAT	0.226096	0.0152656	IDC up vs NAT	0.206328
396	cg11491407	111163	12		NA	1973870		Island	CACNA2D4	0.0030427	IDC up vs NAT	0.194084	0.000488728	IDC up vs NAT	0.211245
396	cg08726801	111164	12		NA	1974120		Island	CACNA2D4	7.24e-05	IDC up vs NAT	0.190449	0.00123941	IDC up vs NAT	0.15796
396	cg27649194	111165	12		NA	1974170		Island	CACNA2D4	1.37e-05	IDC up vs NAT	0.277855	0.000297062	IDC up vs NAT	0.278793
397	cg08530237	111464	12	DMR	NA	22094600	Unclassified_Cell_type_specific	Island		0.0014312	IDC up vs NAT	0.390057	0.00673852	IDC up vs NAT	0.32919
397	cg21485303	111465	12	DMR	NA	22094700	Unclassified_Cell_type_specific	Island		0.000264636	IDC up vs NAT	0.409951	0.0039535	IDC up vs NAT	0.356328
397	cg07780543	111466	12	DMR	NA	22094800	Unclassified_Cell_type_specific	Island		0.000265885	IDC up vs NAT	0.370577	0.00457139	IDC up vs NAT	0.310197
397	cg14556896	111467	12	DMR	NA	22095000	Unclassified_Cell_type_specific	Island		0.000333428	IDC up vs NAT	0.449203	0.000776479	IDC up vs NAT	0.396971
397	cg18556676	111468	12	DMR	NA	22095100	Unclassified_Cell_type_specific	Island		5.57e-07	IDC up vs NAT	0.336747	7.5e-05	IDC up vs NAT	0.296768
397	cg00181125	111469	12	DMR	NA	22095200	Unclassified_Cell_type_specific	Island		1.75e-05	IDC up vs NAT	0.383985	0.000422615	IDC up vs NAT	0.348082
397	cg06951626	111470	12		NA	22095300	Unclassified_Cell_type_specific	Island		3.29e-05	IDC up vs NAT	0.381662	0.000683192	IDC up vs NAT	0.323797
398	cg23475725	112112	12		NA	2734210	Unclassified_Cell_type_specific		CACNA1C;CACNA1C;CACNA1C;CACNA1C;CACNA1C;CACNA1C;CACNA1C;CACNA1C;CACNA1C;CACNA1C;CACNA1C	0.00880462	IDC down vs NAT	-0.15085	0.000192743	IDC down vs NAT	-0.187811
398	cg10031793	112113	12		NA	2734260	Unclassified_Cell_type_specific		CACNA1C;CACNA1C;CACNA1C;CACNA1C;CACNA1C;CACNA1C;CACNA1C;CACNA1C;CACNA1C;CACNA1C;CACNA1C	0.0205527	IDC down vs NAT	-0.182031	0.00154543	IDC down vs NAT	-0.247513
398	cg05824594	112114	12		NA	2734500			CACNA1C;CACNA1C;CACNA1C;CACNA1C;CACNA1C;CACNA1C;CACNA1C;CACNA1C;CACNA1C;CACNA1C;CACNA1C	0.0115718	IDC down vs NAT	-0.167117	0.000485245	IDC down vs NAT	-0.209961
399	cg24091995	112631	12		NA	30948600	Unclassified	Island		5.29e-05	IDC up vs NAT	0.437621	0.00120957	IDC up vs NAT	0.359925
399	cg07139284	112632	12		NA	30948600	Unclassified	Island		4.21e-05	IDC up vs NAT	0.39836	0.000368849	IDC up vs NAT	0.364724
399	cg24684077	112633	12		NA	30948700	Unclassified	Island		0.000987585	IDC up vs NAT	0.318741	0.0028679	IDC up vs NAT	0.296434
399	cg12064372	112634	12	DMR	NA	30948800	Unclassified	Island		0.00561835	IDC up vs NAT	0.339447	0.0137058	IDC up vs NAT	0.318946
399	cg03476860	112635	12	DMR	NA	30948800	Unclassified	Island		0.00833369	IDC up vs NAT	0.250133	0.0171817	IDC up vs NAT	0.239531
400	cg06846719	112732	12	RDMR	NA	31475300		N_Shore	FAM60A;FAM60A;FAM60A	0.00487192	IDC down vs NAT	-0.144211	0.00196828	IDC down vs NAT	-0.126248
400	cg14741228	112733	12	RDMR	NA	31476500		N_Shore	FAM60A;FAM60A;FLJ13224;FAM60A	2.03e-05	IDC down vs NAT	-0.254146	1.3e-05	IDC down vs NAT	-0.260792
400	cg03935116	112734	12	RDMR	NA	31476600		N_Shore	FAM60A;FAM60A;FLJ13224;FAM60A	6.55e-05	IDC down vs NAT	-0.193966	4.46e-05	IDC down vs NAT	-0.182909
401	cg03562770	113574	12		TRUE	39538600		Island		0.00121299	IDC up vs NAT	0.264618	2.9e-05	IDC up vs NAT	0.296352
401	cg20762480	113575	12		TRUE	39538900		Island		0.0109881	IDC up vs NAT	0.255405	0.000269546	IDC up vs NAT	0.315872
401	cg00896347	113576	12		TRUE	39538900		Island		0.00083087	IDC up vs NAT	0.348675	0.00278909	IDC up vs NAT	0.280225
401	cg09788416	113577	12		TRUE	39539400		Island		0.00465784	IDC up vs NAT	0.348957	0.0120148	IDC up vs NAT	0.314986
402	cg02925039	113993	12		TRUE	43945200		Island	ADAMTS20	0.000383507	IDC up vs NAT	0.296538	0.00281535	IDC up vs NAT	0.296811
402	cg11751806	113994	12		TRUE	43945700		Island	ADAMTS20	0.00512328	IDC up vs NAT	0.311638	0.00541429	IDC up vs NAT	0.296601
402	cg19619405	113995	12		NA	43945900		Island	ADAMTS20	0.000792474	IDC up vs NAT	0.289014	0.0028832	IDC up vs NAT	0.217389
402	cg01345315	113996	12		NA	43946000		Island	ADAMTS20	0.000998674	IDC up vs NAT	0.287047	0.0105473	IDC up vs NAT	0.257301
402	cg24116870	113997	12		NA	43946300		Island	ADAMTS20	0.000395076	IDC up vs NAT	0.307395	0.00312734	IDC up vs NAT	0.259257
403	cg15584813	114458	12		NA	47219600			SLC38A4;SLC38A4	0.00202961	IDC up vs NAT	0.280369	0.000380698	IDC up vs NAT	0.328079
403	cg04053798	114459	12		NA	47219700			SLC38A4;SLC38A4;SLC38A4;SLC38A4	0.000885704	IDC up vs NAT	0.285162	0.000106804	IDC up vs NAT	0.346117
403	cg11146691	114460	12		NA	47219700			SLC38A4;SLC38A4;SLC38A4;SLC38A4	2.69e-05	IDC up vs NAT	0.452783	6.16e-06	IDC up vs NAT	0.432007
403	cg17501823	114461	12		NA	47219800			SLC38A4;SLC38A4	0.000917176	IDC up vs NAT	0.318737	0.000690388	IDC up vs NAT	0.273994
403	cg21428710	114462	12		NA	47219800			SLC38A4;SLC38A4	5.43e-05	IDC up vs NAT	0.31479	9.2e-05	IDC up vs NAT	0.319679
404	cg13353550	114590	12		NA	48149200	Unclassified_Cell_type_specific	N_Shelf	RAPGEF3;RAPGEF3;RAPGEF3	0.00176064	IDC down vs NAT	-0.303818	0.000184196	IDC down vs NAT	-0.338795
404	cg12496975	114591	12		NA	48149900	Unclassified	N_Shelf	RAPGEF3;RAPGEF3;RAPGEF3	0.00429155	IDC down vs NAT	-0.104334	0.000967816	IDC down vs NAT	-0.117907
404	cg21166775	114592	12		TRUE	48152200	Unclassified_Cell_type_specific	N_Shore	RAPGEF3;RAPGEF3;RAPGEF3;RAPGEF3	0.00320474	IDC up vs NAT	0.209346	0.00515177	IDC up vs NAT	0.230649
404	cg06850996	114593	12		TRUE	48152400		N_Shore	RAPGEF3;RAPGEF3;RAPGEF3;RAPGEF3	0.0173595	IDC up vs NAT	0.161049	0.0122834	IDC up vs NAT	0.192636
405	cg20954987	114800	12	DMR	NA	48578200	Promoter_Associated	Island	C12orf68	0.0164263	IDC up vs NAT	0.274355	0.0107395	IDC up vs NAT	0.28018
405	cg14793287	114801	12	CDMR	NA	48578600		Island	C12orf68;C12orf68	0.000235686	IDC up vs NAT	0.266786	0.00199009	IDC up vs NAT	0.261595
405	cg15959252	114802	12	CDMR	NA	48578700		S_Shore	C12orf68;C12orf68	5.36e-06	IDC up vs NAT	0.230919	0.0023382	IDC up vs NAT	0.220834
406	cg09239106	115443	12		NA	49938000			KCNH3	0.000143687	IDC up vs NAT	0.183482	0.000427125	IDC up vs NAT	0.190442
406	cg25738529	115444	12		NA	49938000			KCNH3	0.017958	IDC up vs NAT	0.118201	0.0038055	IDC up vs NAT	0.133924
406	cg08830588	115445	12		NA	49939500		N_Shelf	KCNH3	0.0170658	IDC down vs NAT	-0.130001	0.0174165	IDC down vs NAT	-0.132128
407	cg09049251	115626	12		TRUE	50297500	Unclassified_Cell_type_specific	N_Shore	FAIM2	0.0160234	IDC up vs NAT	0.222845	0.0506438	IDC up vs NAT	0.164433
407	cg27188703	115627	12		TRUE	50297600	Unclassified_Cell_type_specific	Island	FAIM2;FAIM2	0.00237993	IDC up vs NAT	0.408356	6.58e-05	IDC up vs NAT	0.449535
407	cg16115588	115628	12		TRUE	50297600	Unclassified_Cell_type_specific	Island	FAIM2;FAIM2	0.00445208	IDC up vs NAT	0.357521	0.000197549	IDC up vs NAT	0.39871
407	cg18486102	115629	12		TRUE	50297800	Unclassified_Cell_type_specific	Island	FAIM2	0.017871	IDC up vs NAT	0.304381	0.0101387	IDC up vs NAT	0.257184
407	cg06947913	115630	12		TRUE	50297800	Unclassified_Cell_type_specific	Island	FAIM2	0.00538566	IDC up vs NAT	0.328136	0.000725688	IDC up vs NAT	0.30044
407	cg18926212	115631	12	DMR	TRUE	50297900	Unclassified_Cell_type_specific	Island	FAIM2	0.00056926	IDC up vs NAT	0.166976	0.00152708	IDC up vs NAT	0.142195
407	cg04669574	115632	12	DMR	TRUE	50297900	Unclassified_Cell_type_specific	Island	FAIM2	0.000925559	IDC up vs NAT	0.193685	0.000164678	IDC up vs NAT	0.186755
408	cg24154937	115984	12		TRUE	5153710		Island	KCNA5	0.000153208	IDC up vs NAT	0.268125	0.00162632	IDC up vs NAT	0.221474
408	cg08115682	115985	12		TRUE	5153730		Island	KCNA5	0.00394617	IDC up vs NAT	0.208775	0.000544851	IDC up vs NAT	0.215784
408	cg20834681	115986	12		TRUE	5153950		Island	KCNA5	0.000923297	IDC up vs NAT	0.135387	0.0111129	IDC up vs NAT	0.113453
409	cg06380123	116067	12		NA	51718000	Promoter_Associated		BIN2	0.0142729	IDC down vs NAT	-0.214214	0.0188289	IDC down vs NAT	-0.203661
409	cg07119472	116068	12		NA	51718000	Promoter_Associated		BIN2	0.013204	IDC down vs NAT	-0.143083	0.00843338	IDC down vs NAT	-0.148897
409	cg14556909	116069	12		NA	51718100	Promoter_Associated		BIN2	0.000326491	IDC down vs NAT	-0.342525	0.000319101	IDC down vs NAT	-0.340207
409	cg24749672	116070	12		NA	51718100	Promoter_Associated		BIN2	0.00205485	IDC down vs NAT	-0.329804	0.00414458	IDC down vs NAT	-0.296873
409	cg08075204	116071	12		NA	51718100	Promoter_Associated		BIN2	0.00298446	IDC down vs NAT	-0.287772	0.00181437	IDC down vs NAT	-0.271672
410	cg25487135	116472	12		TRUE	5265220				0.00269576	IDC up vs NAT	0.207942	0.00361079	IDC up vs NAT	0.221272
410	cg07166654	116473	12		NA	52652200		Island		0.00371068	IDC up vs NAT	0.213814	0.00166568	IDC up vs NAT	0.252643
410	cg07078225	116474	12		NA	52652400	Unclassified_Cell_type_specific	Island		0.000414161	IDC up vs NAT	0.253517	0.00378297	IDC up vs NAT	0.232696
411	cg05393297	116799	12		TRUE	53359200		N_Shore		0.0348306	IDC up vs NAT	0.191577	0.0147734	IDC up vs NAT	0.190871
411	cg25025879	116800	12		TRUE	53359300		Island		0.016999	IDC up vs NAT	0.277527	0.0028637	IDC up vs NAT	0.336882
411	cg16329197	116801	12		TRUE	53359500		Island		0.00540588	IDC up vs NAT	0.250709	0.00111061	IDC up vs NAT	0.271815
412	cg07661899	116825	12		TRUE	53443100	Promoter_Associated	S_Shore	TENC1;TENC1;TENC1	0.00150246	IDC up vs NAT	0.276857	0.0142157	IDC up vs NAT	0.205656
412	cg27097846	116826	12		NA	53443500		S_Shore	TENC1;TENC1;TENC1	7.01e-05	IDC up vs NAT	0.297579	5.35e-05	IDC up vs NAT	0.284011
412	cg17094065	116827	12		NA	53443600		S_Shore	TENC1;TENC1;TENC1	0.0034268	IDC up vs NAT	0.285043	0.00545246	IDC up vs NAT	0.269736
413	cg04020713	116843	12		NA	53458000			TENC1;TENC1;TENC1	0.000208916	IDC up vs NAT	0.20485	0.0066177	IDC up vs NAT	0.179799
413	cg09173325	116844	12		TRUE	53458400			SPRYD3	1.32e-07	IDC up vs NAT	0.208617	0.00258651	IDC up vs NAT	0.175886
413	cg09095777	116845	12		TRUE	53465900	Unclassified_Cell_type_specific		SPRYD3	2.32e-06	IDC up vs NAT	0.320834	0.000115542	IDC up vs NAT	0.270847
414	cg06559575	116866	12		NA	53490400		N_Shore	IGFBP6	0.0306915	IDC up vs NAT	0.187205	0.00751803	IDC up vs NAT	0.16879
414	cg27409154	116867	12		NA	53490400		N_Shore	IGFBP6	0.000152494	IDC up vs NAT	0.284176	8.86e-05	IDC up vs NAT	0.284475
414	cg04791129	116868	12		NA	53490600	Unclassified_Cell_type_specific	N_Shore	IGFBP6	4.58e-05	IDC up vs NAT	0.205693	0.00136129	IDC up vs NAT	0.16247
415	cg21610297	117114	12		TRUE	53857500			PCBP2;PCBP2;PCBP2;PCBP2;PCBP2;PCBP2;PCBP2	0.00433377	IDC up vs NAT	0.163589	0.00278531	IDC up vs NAT	0.149586
415	cg05131707	117115	12		TRUE	53859500			PCBP2;PCBP2;PCBP2;PCBP2;PCBP2;PCBP2;PCBP2	0.000220717	IDC up vs NAT	0.182425	0.000407155	IDC up vs NAT	0.184523
415	cg07151565	117116	12		TRUE	53870000			PCBP2;PCBP2;PCBP2;PCBP2;PCBP2;PCBP2;PCBP2	3.73e-08	IDC up vs NAT	0.203211	3.22e-06	IDC up vs NAT	0.207652
416	cg05120944	117213	12	RDMR	TRUE	54090300	Unclassified	S_Shore		0.00314596	IDC down vs NAT	-0.221618	0.0378729	IDC down vs NAT	-0.177532
416	cg10811961	117214	12	RDMR	TRUE	54090300	Unclassified	S_Shore		0.000536726	IDC down vs NAT	-0.254059	0.00119769	IDC down vs NAT	-0.223218
416	cg09439204	117215	12	RDMR	TRUE	54090500		S_Shore		0.00324716	IDC down vs NAT	-0.314242	0.00178985	IDC down vs NAT	-0.313825
417	cg04651603	117263	12		NA	54321300		Island		0.000597924	IDC up vs NAT	0.290623	4.77e-05	IDC up vs NAT	0.31891
417	cg08190858	117264	12		NA	54321300		Island		0.00038207	IDC up vs NAT	0.346003	0.000665611	IDC up vs NAT	0.33688
417	cg07915921	117265	12		NA	54321500		Island		0.00119606	IDC up vs NAT	0.362063	0.000326931	IDC up vs NAT	0.35784
418	cg20104341	117304	12	RDMR	NA	54338900		Island	HOXC13	0.00589763	IDC up vs NAT	0.235385	0.00968694	IDC up vs NAT	0.227076
418	cg04819096	117305	12	RDMR	NA	54339200		Island	HOXC13	0.0048722	IDC up vs NAT	0.170748	0.00709781	IDC up vs NAT	0.172683
418	cg05771518	117306	12	RDMR	NA	54339300		S_Shore	HOXC13	0.000315009	IDC up vs NAT	0.247481	1.18e-05	IDC up vs NAT	0.301951
419	cg16479539	117315	12		TRUE	54345200	Unclassified_Cell_type_specific	N_Shore		0.0153717	IDC up vs NAT	0.379784	0.00719341	IDC up vs NAT	0.454522
419	cg02387326	117316	12		TRUE	54345700	Unclassified_Cell_type_specific	Island		0.00476617	IDC up vs NAT	0.320423	0.00583727	IDC up vs NAT	0.315113
419	cg16650901	117317	12		TRUE	54345800	Unclassified_Cell_type_specific	Island		0.00857266	IDC up vs NAT	0.306757	0.00915522	IDC up vs NAT	0.324139
420	cg05573844	117341	12	CDMR	NA	54354600		Island		0.00106767	IDC up vs NAT	0.31111	1.16e-05	IDC up vs NAT	0.330543
420	cg03078269	117342	12	DMR	NA	54355000	Unclassified_Cell_type_specific	Island		0.000475092	IDC up vs NAT	0.379401	0.000560433	IDC up vs NAT	0.38702
420	cg26809635	117343	12		NA	54355100	Unclassified_Cell_type_specific	Island		0.00062247	IDC up vs NAT	0.451652	0.000111994	IDC up vs NAT	0.485373
421	cg26079753	117346	12		NA	54355500	Unclassified_Cell_type_specific	S_Shore		0.0209485	IDC up vs NAT	0.223604	0.004524	IDC up vs NAT	0.226606
421	cg22829917	117347	12		NA	54357400		S_Shore	HOTAIR	0.00546698	IDC up vs NAT	0.176471	0.0140389	IDC up vs NAT	0.169614
421	cg18040901	117348	12		NA	54357500		N_Shelf	HOTAIR	6.57e-05	IDC up vs NAT	0.393257	0.000307761	IDC up vs NAT	0.360034
421	cg15731655	117349	12		NA	54357600		N_Shelf	HOTAIR	0.0197787	IDC up vs NAT	0.227719	0.00422844	IDC up vs NAT	0.268841
421	cg06622953	117350	12		NA	54357800		N_Shore	HOTAIR	0.016894	IDC up vs NAT	0.196804	0.00347432	IDC up vs NAT	0.238557
422	cg17573720	117352	12	DMR	NA	54359700		Island	HOTAIR	0.000986311	IDC up vs NAT	0.370667	0.000762866	IDC up vs NAT	0.409396
422	cg05516489	117353	12	DMR	NA	54359800		Island	HOTAIR	0.00245477	IDC up vs NAT	0.310027	0.0129935	IDC up vs NAT	0.286832
422	cg10641615	117354	12	DMR	NA	54359800		Island	HOTAIR	0.00886114	IDC up vs NAT	0.171267	0.0099691	IDC up vs NAT	0.153454
423	cg24895871	117359	12	RDMR	NA	54360800	Unclassified_Cell_type_specific	S_Shore	HOTAIR	0.0153779	IDC down vs NAT	-0.158928	0.0112714	IDC down vs NAT	-0.16886
423	cg02665037	117360	12		NA	54362500		S_Shore	HOTAIR	0.0113519	IDC down vs NAT	-0.202575	0.00285922	IDC down vs NAT	-0.225862
423	cg20116805	117361	12		NA	54363100		N_Shelf	HOTAIR	0.0180686	IDC down vs NAT	-0.159843	0.0306522	IDC down vs NAT	-0.16138
424	cg19164987	117542	12		NA	54413000		Island	HOXC4;HOXC5;HOXC6	0.00730752	IDC up vs NAT	0.28676	0.00850748	IDC up vs NAT	0.276233
424	cg00567703	117543	12		NA	54413100	Unclassified_Cell_type_specific	Island	HOXC4;HOXC5;HOXC6	0.00245268	IDC up vs NAT	0.296436	0.0041223	IDC up vs NAT	0.298054
424	cg07080050	117544	12		NA	54413300		Island	HOXC4;HOXC5;HOXC6	0.0108432	IDC up vs NAT	0.300977	0.00184369	IDC up vs NAT	0.366691
424	cg15772924	117545	12		NA	54413400		S_Shore	HOXC4;HOXC5;HOXC6	0.0135722	IDC up vs NAT	0.282314	0.0116014	IDC up vs NAT	0.293593
425	cg23618344	117556	12	RDMR	NA	54423400	Unclassified_Cell_type_specific	Island	HOXC4;HOXC6;HOXC5;HOXC6	3.59e-05	IDC up vs NAT	0.347829	0.000375398	IDC up vs NAT	0.32126
425	cg07687119	117557	12	RDMR	NA	54423500		Island	HOXC4;HOXC6;HOXC5;HOXC6	7.81e-05	IDC up vs NAT	0.29484	0.00353484	IDC up vs NAT	0.238758
425	cg03255182	117558	12	RDMR	NA	54423600		Island	HOXC4;HOXC6;HOXC5;HOXC6	1.41e-06	IDC up vs NAT	0.280063	0.000163651	IDC up vs NAT	0.220029
425	cg07545037	117559	12	RDMR	NA	54423900		N_Shore	HOXC4;HOXC5;HOXC6;HOXC6	2.74e-06	IDC up vs NAT	0.205512	0.00149546	IDC up vs NAT	0.154774
426	cg03416628	117608	12	RDMR	TRUE	54446500	Unclassified	N_Shore	HOXC4;HOXC4	0.002753	IDC up vs NAT	0.205064	0.000384434	IDC up vs NAT	0.227942
426	cg25975485	117609	12	RDMR	TRUE	54446500	Unclassified	N_Shore	HOXC4;HOXC4	0.0017953	IDC up vs NAT	0.197323	0.00094599	IDC up vs NAT	0.212995
426	cg08712054	117610	12	RDMR	TRUE	54446600	Unclassified	N_Shore	HOXC4;HOXC4	0.00678731	IDC up vs NAT	0.25747	0.00260368	IDC up vs NAT	0.288246
427	cg01874152	117942	12		NA	55375900			KIAA0748;KIAA0748	0.0337762	IDC down vs NAT	-0.163158	0.00318556	IDC down vs NAT	-0.195189
427	cg25486399	117943	12		NA	55376900			KIAA0748;KIAA0748	0.0153714	IDC down vs NAT	-0.149566	0.00252841	IDC down vs NAT	-0.174717
427	cg00240653	117944	12		NA	55378400	Promoter_Associated		KIAA0748;KIAA0748	0.0229259	IDC down vs NAT	-0.225918	0.0108807	IDC down vs NAT	-0.271509
428	cg21951301	117981	12		NA	5542530	Unclassified	Island	NTF3	0.0171026	IDC up vs NAT	0.279602	0.0331061	IDC up vs NAT	0.244271
428	cg00252282	117982	12		TRUE	5542740	Unclassified	Island	NTF3	0.0037251	IDC up vs NAT	0.376074	0.0165933	IDC up vs NAT	0.319807
428	cg20462512	117983	12	CDMR	TRUE	5543160	Unclassified	S_Shore	NTF3	0.00351101	IDC up vs NAT	0.323204	0.015017	IDC up vs NAT	0.285421
429	cg03309176	119256	12		NA	58003800		N_Shore	GEFT;GEFT	0.00538579	IDC up vs NAT	0.170431	0.00181463	IDC up vs NAT	0.175178
429	cg22610645	119257	12		NA	58003900		Island	GEFT;GEFT	1.42e-07	IDC up vs NAT	0.42773	0.000105251	IDC up vs NAT	0.34974
429	cg11211563	119258	12		NA	58003900		Island	GEFT;GEFT	3.34e-06	IDC up vs NAT	0.36243	9.06e-05	IDC up vs NAT	0.289517
429	cg15409097	119259	12		NA	58003900		Island	GEFT;GEFT	1.93e-05	IDC up vs NAT	0.416749	0.000475429	IDC up vs NAT	0.31414
429	cg00331508	119260	12		NA	58004000		Island	GEFT;GEFT;GEFT	0.00163094	IDC up vs NAT	0.266136	0.000193987	IDC up vs NAT	0.284675
429	cg14024415	119261	12		NA	58004000		Island	GEFT;GEFT	8.26e-06	IDC up vs NAT	0.329371	2.2e-05	IDC up vs NAT	0.326928
429	cg24324354	119262	12		NA	58004200	Unclassified_Cell_type_specific	Island	GEFT;GEFT	0.0464278	IDC up vs NAT	0.200155	0.00440676	IDC up vs NAT	0.259794
429	cg06556702	119263	12		NA	58004400	Unclassified_Cell_type_specific	N_Shore	GEFT;GEFT	0.0201412	IDC up vs NAT	0.288972	0.00156602	IDC up vs NAT	0.366813
430	cg16402452	119385	12		NA	58129900	Unclassified	Island	AGAP2;AGAP2	0.000115481	IDC up vs NAT	0.343305	0.00196085	IDC up vs NAT	0.276698
430	cg23377551	119386	12		NA	58130200	Unclassified	Island	AGAP2;AGAP2	0.00052243	IDC up vs NAT	0.315814	0.00310495	IDC up vs NAT	0.278359
430	cg00769161	119387	12		NA	58130200	Unclassified	Island	AGAP2;AGAP2	0.00248127	IDC up vs NAT	0.291715	0.0159121	IDC up vs NAT	0.221058
431	cg13879455	119397	12	CDMR	NA	58133000		S_Shore	AGAP2;AGAP2	0.000316517	IDC up vs NAT	0.361528	0.00242949	IDC up vs NAT	0.304333
431	cg25582401	119398	12	CDMR	NA	58133400	Unclassified_Cell_type_specific	S_Shore	AGAP2;AGAP2	0.00172614	IDC up vs NAT	0.225068	0.00530912	IDC up vs NAT	0.229442
431	cg18667086	119399	12	CDMR	NA	58133500	Unclassified_Cell_type_specific	S_Shore	AGAP2;AGAP2	0.000717716	IDC up vs NAT	0.231274	0.00887448	IDC up vs NAT	0.209619
431	cg22199080	119400	12		NA	58135800	Promoter_Associated	S_Shelf	AGAP2	0.00121823	IDC down vs NAT	-0.161941	0.00573647	IDC down vs NAT	-0.143427
432	cg26215727	120191	12		TRUE	6485540	Unclassified		SCNN1A;SCNN1A;SCNN1A	0.00999601	IDC up vs NAT	0.237068	0.0411701	IDC up vs NAT	0.200449
432	cg07933926	120192	12		TRUE	6485880	Unclassified		SCNN1A;SCNN1A;SCNN1A	0.0159505	IDC up vs NAT	0.23288	0.0166443	IDC up vs NAT	0.236072
432	cg01244006	120193	12		TRUE	6485920	Unclassified		SCNN1A;SCNN1A	0.00212879	IDC up vs NAT	0.28326	0.002513	IDC up vs NAT	0.275799
432	cg20366549	120194	12		TRUE	6486120	Unclassified		SCNN1A;SCNN1A	0.000579495	IDC up vs NAT	0.403892	0.00234815	IDC up vs NAT	0.37475
433	cg06563089	122009	12		NA	75601200		Island	KCNC2;KCNC2;KCNC2	8.82e-06	IDC up vs NAT	0.350753	0.00040268	IDC up vs NAT	0.333456
433	cg00986824	122010	12		NA	75601500		Island	KCNC2;KCNC2;KCNC2	8.98e-06	IDC up vs NAT	0.317831	0.000145429	IDC up vs NAT	0.25376
433	cg17203063	122011	12		NA	75601700		Island	KCNC2;KCNC2;KCNC2	0.000506469	IDC up vs NAT	0.476162	0.00171099	IDC up vs NAT	0.469696
433	cg25820699	122012	12		TRUE	75601800		N_Shore	KCNC2;KCNC2;KCNC2	0.0152896	IDC up vs NAT	0.363105	0.0162783	IDC up vs NAT	0.383992
433	cg10148473	122013	12		TRUE	75601800		N_Shore	KCNC2;KCNC2;KCNC2	0.00312123	IDC up vs NAT	0.382692	0.00653316	IDC up vs NAT	0.407549
433	cg16370491	122014	12		TRUE	75601900		N_Shore	KCNC2;KCNC2;KCNC2	0.00142225	IDC up vs NAT	0.253238	0.000104621	IDC up vs NAT	0.243244
433	cg26074603	122015	12		NA	75603100		Island	KCNC2;KCNC2;KCNC2;KCNC2;KCNC2;KCNC2	6.09e-05	IDC up vs NAT	0.462275	0.000142612	IDC up vs NAT	0.480971
433	cg21500166	122016	12		NA	75603200		Island	KCNC2;KCNC2;KCNC2;KCNC2;KCNC2;KCNC2	0.00136194	IDC up vs NAT	0.214331	0.0047907	IDC up vs NAT	0.16666
434	cg06645921	122553	12		NA	8025390		Island	SLC2A14	1.09e-05	IDC up vs NAT	0.413497	6.6e-05	IDC up vs NAT	0.378622
434	cg06122660	122554	12		NA	8025520		Island	SLC2A14	1.1e-05	IDC up vs NAT	0.322754	2.92e-06	IDC up vs NAT	0.32604
434	cg13323752	122555	12		NA	8025570		Island	SLC2A14	2.93e-05	IDC up vs NAT	0.308221	6.53e-06	IDC up vs NAT	0.336046
434	cg15251385	122556	12		NA	8025580		Island	SLC2A14	7.59e-08	IDC up vs NAT	0.424075	1.84e-07	IDC up vs NAT	0.400798
434	cg11207307	122557	12		NA	8025590		Island	SLC2A14	2.5e-06	IDC up vs NAT	0.398481	2.46e-05	IDC up vs NAT	0.381112
434	cg19556774	122558	12		NA	8025640		Island	SLC2A14	6.04e-08	IDC up vs NAT	0.384207	1.63e-05	IDC up vs NAT	0.383621
434	cg16404371	122559	12		NA	8025650		Island	SLC2A14	8.57e-07	IDC up vs NAT	0.302743	8.83e-05	IDC up vs NAT	0.266984
435	cg24504927	122975	12		TRUE	85667400				0.00121857	IDC up vs NAT	0.427428	0.000124441	IDC up vs NAT	0.398217
435	cg21836370	122976	12		TRUE	85667500				2.05e-05	IDC up vs NAT	0.377654	2.93e-06	IDC up vs NAT	0.401706
435	cg16733705	122977	12		NA	85667600	Unclassified_Cell_type_specific			3.89e-05	IDC up vs NAT	0.397041	5.13e-06	IDC up vs NAT	0.405528
436	cg13916459	122984	12	RDMR	NA	85673200		N_Shore	ALX1	0.00771019	IDC up vs NAT	0.302411	0.00937116	IDC up vs NAT	0.273386
436	cg14996220	122985	12	RDMR	NA	85673300		N_Shore	ALX1	0.00253344	IDC up vs NAT	0.286426	0.00262729	IDC up vs NAT	0.25667
436	cg25800765	122986	12	RDMR	NA	85673300		N_Shore	ALX1	0.000990849	IDC up vs NAT	0.338182	0.000579081	IDC up vs NAT	0.358961
437	cg03490200	123303	12		TRUE	8975200			A2ML1;A2ML1	0.00230616	IDC down vs NAT	-0.295674	0.000105632	IDC down vs NAT	-0.383376
437	cg13863204	123304	12		TRUE	8975200			A2ML1;A2ML1	0.0206822	IDC down vs NAT	-0.228396	0.00121785	IDC down vs NAT	-0.3285
437	cg27653134	123305	12		TRUE	8975310			A2ML1	0.0489574	IDC down vs NAT	-0.173374	0.00269635	IDC down vs NAT	-0.264222
438	cg02442619	123447	12		NA	91572100	Unclassified_Cell_type_specific		DCN;DCN;DCN;DCN;DCN;DCN	0.0160444	IDC up vs NAT	0.173083	0.0144122	IDC up vs NAT	0.17683
438	cg00608965	123448	12		NA	91572200	Unclassified_Cell_type_specific		DCN;DCN;DCN;DCN;DCN;DCN	3.97e-05	IDC up vs NAT	0.299852	0.00118717	IDC up vs NAT	0.283908
438	cg04018214	123449	12		NA	91572200	Unclassified_Cell_type_specific		DCN;DCN;DCN;DCN;DCN;DCN	0.000355926	IDC up vs NAT	0.238703	0.00782285	IDC up vs NAT	0.17261
439	cg22433914	123842	12		TRUE	94648600			PLXNC1	5.86e-09	IDC up vs NAT	0.209326	0.000106749	IDC up vs NAT	0.195087
439	cg04199354	123843	12		TRUE	94655900	Promoter_Associated		PLXNC1	0.00933498	IDC up vs NAT	0.179301	0.0157977	IDC up vs NAT	0.162887
439	cg19171375	123844	12		TRUE	94658600			PLXNC1	0.0189691	IDC up vs NAT	0.123266	0.0106536	IDC up vs NAT	0.125221
440	cg00426659	124562	12		TRUE	99548300			ANKS1B;ANKS1B;ANKS1B;ANKS1B;ANKS1B	0.00645204	IDC up vs NAT	0.192696	0.00487578	IDC up vs NAT	0.217495
440	cg00852595	124563	12		TRUE	99548400			ANKS1B;ANKS1B;ANKS1B;ANKS1B;ANKS1B	0.00937703	IDC up vs NAT	0.189671	0.0029916	IDC up vs NAT	0.223817
440	cg00515954	124564	12		TRUE	99548500			ANKS1B;ANKS1B;ANKS1B	0.00460655	IDC up vs NAT	0.198909	0.0025118	IDC up vs NAT	0.205519
440	cg22365906	124565	12		TRUE	99548500			ANKS1B;ANKS1B;ANKS1B	0.0252139	IDC up vs NAT	0.175177	0.00543608	IDC up vs NAT	0.193893
440	cg13475578	124566	12		TRUE	99548600			ANKS1B;ANKS1B;ANKS1B	0.010784	IDC up vs NAT	0.17502	0.00637009	IDC up vs NAT	0.197344
441	cg18557131	124748	13		NA	100624000		Island	ZIC5	0.0135225	IDC up vs NAT	0.295851	0.00514576	IDC up vs NAT	0.327727
441	cg16105906	124749	13		NA	100624000		Island	ZIC5	0.0384456	IDC up vs NAT	0.11021	0.0103358	IDC up vs NAT	0.126344
441	cg24259244	124750	13		NA	100624000		Island	ZIC5	0.0149568	IDC up vs NAT	0.173126	0.00839436	IDC up vs NAT	0.216289
441	cg05617469	124751	13	DMR	NA	100624000		Island	ZIC5	0.00811171	IDC up vs NAT	0.216135	0.00460036	IDC up vs NAT	0.266995
441	cg00529958	124752	13	DMR	NA	100624000		Island	ZIC5	0.00142821	IDC up vs NAT	0.283946	0.00301906	IDC up vs NAT	0.290838
441	cg24136205	124753	13	DMR	NA	100624000		Island	ZIC5	0.0019168	IDC up vs NAT	0.242826	0.0071574	IDC up vs NAT	0.254863
442	cg01792403	124759	13	CDMR	NA	100627000		S_Shelf		0.00717707	IDC up vs NAT	0.298491	0.00127849	IDC up vs NAT	0.365463
442	cg25845367	124760	13	CDMR	NA	100627000		S_Shelf		0.0188683	IDC up vs NAT	0.252864	0.0216106	IDC up vs NAT	0.255979
442	cg11502555	124761	13	CDMR	NA	100627000		S_Shelf		0.00176104	IDC up vs NAT	0.178564	0.000379596	IDC up vs NAT	0.177665
442	cg21100077	124762	13	CDMR	NA	100627000		S_Shelf		0.00143602	IDC up vs NAT	0.312041	0.00110709	IDC up vs NAT	0.332935
442	cg18161327	124763	13		NA	100628000		S_Shelf		0.000109385	IDC up vs NAT	0.285007	0.00159926	IDC up vs NAT	0.263907
443	cg12438547	124813	13	CDMR	TRUE	100643000		Island		0.0151411	IDC up vs NAT	0.260651	0.00380607	IDC up vs NAT	0.308659
443	cg19526568	124814	13	DMR	TRUE	100643000		Island		0.00120098	IDC up vs NAT	0.263798	0.00135651	IDC up vs NAT	0.281301
443	cg04370314	124815	13	DMR	NA	100643000		S_Shore		0.00193141	IDC up vs NAT	0.402862	0.00100507	IDC up vs NAT	0.427297
443	cg22489321	124816	13	DMR	NA	100643000		S_Shore		0.000146935	IDC up vs NAT	0.42744	2.08e-05	IDC up vs NAT	0.442869
443	cg05072470	124817	13	RDMR	NA	100644000	Unclassified_Cell_type_specific	S_Shore		0.0252946	IDC up vs NAT	0.253597	0.0091864	IDC up vs NAT	0.277805
444	cg15804671	125233	13		NA	106063000				0.0241674	IDC up vs NAT	0.211147	0.00528986	IDC up vs NAT	0.24088
444	cg19004775	125234	13		NA	106063000				0.0119799	IDC up vs NAT	0.239064	0.0009562	IDC up vs NAT	0.272552
444	cg21893663	125235	13		NA	106063000				0.00507666	IDC up vs NAT	0.279162	0.00144371	IDC up vs NAT	0.283867
444	cg22773522	125236	13		NA	106117000			DAOA;DAOA	0.0168472	IDC down vs NAT	-0.136449	0.00478843	IDC down vs NAT	-0.155602
445	cg17643624	125949	13		NA	111281000		S_Shelf	CARKD	0.0232932	IDC up vs NAT	0.117629	0.000942919	IDC up vs NAT	0.103806
445	cg02922734	125950	13		NA	111281000		S_Shelf	CARKD	5.77e-06	IDC up vs NAT	0.196797	9.15e-05	IDC up vs NAT	0.18663
445	cg25709335	125951	13		NA	111281000		S_Shelf	CARKD	0.000285081	IDC up vs NAT	0.188871	0.000768259	IDC up vs NAT	0.196743
446	cg24458917	126473	13		NA	112334000				0.01644	IDC down vs NAT	-0.168071	0.0523818	IDC down vs NAT	-0.134664
446	cg05338434	126474	13		NA	112334000				0.0385581	IDC down vs NAT	-0.146785	0.0261265	IDC down vs NAT	-0.143078
446	cg11281110	126475	13		NA	112336000				0.0468608	IDC down vs NAT	-0.126857	0.0394446	IDC down vs NAT	-0.115961
446	cg20695203	126476	13		NA	112336000				0.00165355	IDC down vs NAT	-0.186261	0.00639882	IDC down vs NAT	-0.169893
446	cg07879681	126477	13		NA	112336000				0.00224328	IDC down vs NAT	-0.236276	0.00271779	IDC down vs NAT	-0.226507
447	cg24877616	126625	13		NA	112692000		S_Shore		0.0306553	IDC down vs NAT	-0.123824	0.0211142	IDC down vs NAT	-0.128376
447	cg01702312	126626	13		NA	112692000		S_Shore		0.0335181	IDC down vs NAT	-0.144311	0.00607418	IDC down vs NAT	-0.183989
447	cg21289437	126627	13		NA	112692000		S_Shore		0.0318391	IDC down vs NAT	-0.175611	0.0387956	IDC down vs NAT	-0.137914
448	cg09797337	126638	13		TRUE	112710000		N_Shore		1.34e-07	IDC up vs NAT	0.5044	2.13e-06	IDC up vs NAT	0.51083
448	cg18541254	126639	13		NA	112710000		N_Shore		1.3e-06	IDC up vs NAT	0.348478	2.21e-06	IDC up vs NAT	0.396043
448	cg04596004	126640	13		NA	112710000		Island		0.000520084	IDC up vs NAT	0.30461	0.000647733	IDC up vs NAT	0.308275
449	cg05915316	126642	13		NA	112711000		Island		0.038231	IDC up vs NAT	0.24567	0.0234573	IDC up vs NAT	0.253907
449	cg11437784	126643	13		NA	112711000	Unclassified_Cell_type_specific	Island		5.05e-05	IDC up vs NAT	0.508212	2.7e-05	IDC up vs NAT	0.583166
449	cg03227021	126644	13		NA	112711000	Unclassified_Cell_type_specific	Island		7.96e-05	IDC up vs NAT	0.401416	0.000422825	IDC up vs NAT	0.386898
449	cg05221057	126645	13		NA	112712000	Unclassified_Cell_type_specific	Island		0.000823015	IDC up vs NAT	0.434045	0.00176253	IDC up vs NAT	0.429615
449	cg09972259	126646	13	DMR	NA	112712000		Island		0.00366948	IDC up vs NAT	0.289275	0.00213592	IDC up vs NAT	0.291171
449	cg19096825	126647	13	DMR	NA	112712000		Island		0.00024323	IDC up vs NAT	0.410009	6.55e-06	IDC up vs NAT	0.471435
449	cg23619365	126648	13	DMR	NA	112712000		Island		7.56e-08	IDC up vs NAT	0.567804	1.58e-05	IDC up vs NAT	0.567926
449	cg08595804	126649	13	DMR	NA	112712000		Island		0.017565	IDC up vs NAT	0.108061	0.00948588	IDC up vs NAT	0.107516
449	cg03276408	126650	13	DMR	NA	112712000		Island		0.000690196	IDC up vs NAT	0.431328	0.00038128	IDC up vs NAT	0.456215
449	cg26751356	126651	13	DMR	TRUE	112713000		Island		6.51e-06	IDC up vs NAT	0.408396	7.09e-05	IDC up vs NAT	0.399634
449	cg02166450	126652	13	CDMR	TRUE	112713000		S_Shore		0.0364551	IDC up vs NAT	0.25658	0.00890186	IDC up vs NAT	0.324885
450	cg13844402	126660	13		NA	112716000		Island		0.00389073	IDC up vs NAT	0.271234	0.0116677	IDC up vs NAT	0.275201
450	cg07033624	126661	13		NA	112717000		N_Shore		0.000864694	IDC up vs NAT	0.2616	0.000953206	IDC up vs NAT	0.281058
450	cg21186708	126662	13		NA	112717000		N_Shore		2.16e-06	IDC up vs NAT	0.442849	0.000103774	IDC up vs NAT	0.455162
450	cg24700462	126663	13		NA	112717000		N_Shore		0.00161004	IDC up vs NAT	0.20382	0.00204552	IDC up vs NAT	0.252003
450	cg08152546	126664	13	DMR	NA	112717000		Island		2.09e-06	IDC up vs NAT	0.414691	2.16e-05	IDC up vs NAT	0.421086
450	cg09469566	126665	13	DMR	NA	112717000		Island		1.48e-06	IDC up vs NAT	0.488505	5.12e-05	IDC up vs NAT	0.504435
450	cg18437365	126666	13	DMR	NA	112717000		S_Shore		0.000143568	IDC up vs NAT	0.162391	0.000100355	IDC up vs NAT	0.143187
450	cg06049868	126667	13		NA	112718000	Unclassified_Cell_type_specific	S_Shore		0.00412097	IDC up vs NAT	0.186658	0.00152691	IDC up vs NAT	0.198319
451	cg01757312	126674	13		NA	112721000		Island	SOX1	5.59e-05	IDC up vs NAT	0.367942	0.000655148	IDC up vs NAT	0.358914
451	cg20829347	126675	13	DMR	NA	112721000	Unclassified_Cell_type_specific	Island	SOX1	0.00011296	IDC up vs NAT	0.359984	0.000727971	IDC up vs NAT	0.364012
451	cg24604013	126676	13	DMR	NA	112721000	Unclassified_Cell_type_specific	Island	SOX1	3.34e-05	IDC up vs NAT	0.207611	0.000830606	IDC up vs NAT	0.175552
451	cg27301032	126677	13	DMR	NA	112721000	Unclassified_Cell_type_specific	Island	SOX1	0.0398337	IDC up vs NAT	0.144431	0.00867549	IDC up vs NAT	0.187252
451	cg25463470	126678	13	DMR	NA	112722000		Island	SOX1	0.00106533	IDC up vs NAT	0.289843	0.00160653	IDC up vs NAT	0.309159
451	cg00663972	126679	13	DMR	NA	112722000		Island	SOX1	0.000129993	IDC up vs NAT	0.320764	0.000135069	IDC up vs NAT	0.350435
451	cg11199713	126680	13	DMR	NA	112722000		Island	SOX1	2.61e-05	IDC up vs NAT	0.26517	0.00065008	IDC up vs NAT	0.26753
451	cg19407095	126681	13	DMR	NA	112722000		Island	SOX1	1.13e-06	IDC up vs NAT	0.365883	0.000135242	IDC up vs NAT	0.352683
451	cg06675478	126682	13	DMR	NA	112722000		Island	SOX1	0.00151466	IDC up vs NAT	0.211002	0.000550127	IDC up vs NAT	0.249581
451	cg02547394	126683	13	DMR	NA	112722000		Island	SOX1	4.17e-07	IDC up vs NAT	0.292715	7.38e-05	IDC up vs NAT	0.257583
451	cg16705627	126684	13		NA	112722000		Island	SOX1;SOX1	2.64e-14	IDC up vs NAT	0.559622	9.18e-07	IDC up vs NAT	0.493831
451	cg11750165	126685	13	DMR	NA	112722000	Unclassified_Cell_type_specific	Island	SOX1	2.82e-05	IDC up vs NAT	0.262132	0.000500502	IDC up vs NAT	0.258514
451	cg15466862	126686	13	DMR	NA	112722000	Unclassified_Cell_type_specific	Island	SOX1	1.61e-06	IDC up vs NAT	0.391734	3.52e-05	IDC up vs NAT	0.411236
451	cg19802138	126687	13		NA	112723000		Island	SOX1	3.48e-08	IDC up vs NAT	0.434092	9.72e-07	IDC up vs NAT	0.466415
451	cg15653173	126688	13	DMR	NA	112723000	Unclassified_Cell_type_specific	Island	SOX1	4.44e-07	IDC up vs NAT	0.361178	6.55e-06	IDC up vs NAT	0.340217
451	cg14842777	126689	13	DMR	NA	112723000		Island	SOX1;SOX1	4.31e-05	IDC up vs NAT	0.366811	5.51e-05	IDC up vs NAT	0.366578
451	cg04865691	126690	13	CDMR	NA	112723000		Island	SOX1;SOX1	6.55e-07	IDC up vs NAT	0.443412	0.000223343	IDC up vs NAT	0.429983
451	cg04047221	126691	13	CDMR	NA	112723000	Unclassified_Cell_type_specific	Island	SOX1;SOX1	7.97e-06	IDC up vs NAT	0.414906	9.92e-05	IDC up vs NAT	0.41149
451	cg01236132	126692	13	CDMR	NA	112724000	Unclassified_Cell_type_specific	Island	SOX1;SOX1	0.000193046	IDC up vs NAT	0.321591	9.68e-05	IDC up vs NAT	0.361456
451	cg26151467	126693	13		NA	112724000		S_Shore	SOX1;SOX1	0.000178204	IDC up vs NAT	0.310862	4.99e-05	IDC up vs NAT	0.325969
451	cg23668285	126694	13		NA	112724000		S_Shore	SOX1;SOX1	0.00543703	IDC up vs NAT	0.20761	0.00483972	IDC up vs NAT	0.225907
451	cg21385666	126695	13		NA	112724000		S_Shore	SOX1;SOX1	0.00114473	IDC up vs NAT	0.305187	0.00346658	IDC up vs NAT	0.314158
452	cg00368687	126727	13	DMR	NA	112758000		N_Shore		0.0229753	IDC up vs NAT	0.179183	0.034535	IDC up vs NAT	0.168432
452	cg23934404	126728	13	DMR	NA	112758000		N_Shore		0.00343412	IDC up vs NAT	0.296005	0.00311053	IDC up vs NAT	0.285429
452	cg17633592	126729	13		NA	112759000		Island		0.0348159	IDC up vs NAT	0.188465	0.00950349	IDC up vs NAT	0.240482
452	cg02742906	126730	13	DMR	NA	112759000		Island		0.00398874	IDC up vs NAT	0.364242	0.0100266	IDC up vs NAT	0.37781
452	cg15415452	126731	13	DMR	NA	112759000		Island		3.53e-05	IDC up vs NAT	0.478445	0.000566291	IDC up vs NAT	0.430925
452	cg21054521	126732	13	DMR	NA	112759000		Island		5.91e-05	IDC up vs NAT	0.43571	0.00316531	IDC up vs NAT	0.4305
452	cg13692446	126733	13	DMR	NA	112760000		Island		8.5e-06	IDC up vs NAT	0.485411	6.7e-05	IDC up vs NAT	0.458441
452	cg25570913	126734	13	DMR	NA	112760000		Island		0.00105216	IDC up vs NAT	0.542125	0.000577325	IDC up vs NAT	0.59465
453	cg20895669	127535	13		NA	113623000		N_Shore	MCF2L	0.0125518	IDC down vs NAT	-0.118659	0.00464988	IDC down vs NAT	-0.127414
453	cg08141659	127536	13		NA	113623000		N_Shore	MCF2L	0.00197903	IDC down vs NAT	-0.113434	6.4e-05	IDC down vs NAT	-0.115283
453	cg21090298	127537	13		NA	113623000		N_Shore	MCF2L	0.00342086	IDC down vs NAT	-0.127099	0.000459327	IDC down vs NAT	-0.135482
454	cg01675953	127711	13		NA	113699000		N_Shelf	MCF2L;MCF2L	0.0316644	IDC up vs NAT	0.119368	0.00793429	IDC up vs NAT	0.142309
454	cg07443074	127712	13		NA	113699000		N_Shelf	MCF2L;MCF2L	0.0085538	IDC up vs NAT	0.111775	0.00276869	IDC up vs NAT	0.107354
454	cg22495636	127713	13		NA	113699000		N_Shelf	MCF2L;MCF2L	0.00226143	IDC up vs NAT	0.163211	0.00370172	IDC up vs NAT	0.162877
454	cg00675891	127714	13		NA	113699000		N_Shelf	MCF2L;MCF2L	0.00777404	IDC up vs NAT	0.181303	0.0114201	IDC up vs NAT	0.163726
455	cg20248056	127732	13		TRUE	113705000		N_Shore	MCF2L;MCF2L	0.00369002	IDC up vs NAT	0.163024	0.0209063	IDC up vs NAT	0.140147
455	cg14460195	127733	13		NA	113706000		Island	MCF2L;MCF2L	0.00088849	IDC up vs NAT	0.20655	0.00107858	IDC up vs NAT	0.196553
455	cg25101225	127734	13		NA	113706000	Unclassified_Cell_type_specific	Island	MCF2L;MCF2L	5.3e-05	IDC up vs NAT	0.174712	0.00254638	IDC up vs NAT	0.144733
456	cg24803255	128655	13		NA	114807000		Island	RASA3	0.00108304	IDC up vs NAT	0.188646	0.00386247	IDC up vs NAT	0.205231
456	cg09028899	128656	13		NA	114807000		Island	RASA3	0.00187462	IDC up vs NAT	0.165523	0.00101122	IDC up vs NAT	0.187574
456	cg05623781	128657	13		NA	114808000		Island	RASA3	0.0200667	IDC up vs NAT	0.121458	0.00831049	IDC up vs NAT	0.138824
457	cg02688118	128919	13		NA	114918000		S_Shelf		0.0243156	IDC up vs NAT	0.164532	0.0288673	IDC up vs NAT	0.155509
457	cg05900955	128920	13		NA	114919000		S_Shelf		0.0225367	IDC up vs NAT	0.156826	0.0177561	IDC up vs NAT	0.147235
457	cg01973456	128921	13		NA	114919000		S_Shelf		0.0444202	IDC up vs NAT	0.233673	0.0480294	IDC up vs NAT	0.232918
458	cg18391323	129260	13		NA	20716400	Unclassified_Cell_type_specific	Island	GJA3	0.00014825	IDC up vs NAT	0.213362	0.000596904	IDC up vs NAT	0.203116
458	cg00963378	129261	13	DMR	NA	20716600	Unclassified_Cell_type_specific	Island	GJA3	4.35e-07	IDC up vs NAT	0.490961	3.28e-08	IDC up vs NAT	0.491741
458	cg01767631	129262	13		NA	20716700		Island	GJA3	1.1e-05	IDC up vs NAT	0.276925	4.28e-05	IDC up vs NAT	0.251065
459	cg06447424	129366	13		TRUE	20875700		Island		0.000169564	IDC up vs NAT	0.216573	0.000945833	IDC up vs NAT	0.218689
459	cg14472366	129367	13		TRUE	20875900		Island		0.00375151	IDC up vs NAT	0.142607	0.0070651	IDC up vs NAT	0.142523
459	cg25561762	129368	13		TRUE	20876000	Unclassified_Cell_type_specific	Island		0.0142197	IDC up vs NAT	0.171379	0.0107233	IDC up vs NAT	0.173136
460	cg19285800	129520	13		NA	21520400		Island		0.000308639	IDC up vs NAT	0.343605	4.89e-06	IDC up vs NAT	0.381443
460	cg15205636	129521	13		NA	21520500		Island		1.44e-06	IDC up vs NAT	0.425171	9.91e-07	IDC up vs NAT	0.44723
460	cg26315862	129522	13		NA	21520500		Island		0.000446654	IDC up vs NAT	0.234035	0.00316644	IDC up vs NAT	0.195297
461	cg19937061	130265	13		NA	25320100		Island		0.0125646	IDC up vs NAT	0.336844	0.00189557	IDC up vs NAT	0.386651
461	cg11626496	130266	13		NA	25320400		Island		0.0112979	IDC up vs NAT	0.277557	0.013477	IDC up vs NAT	0.252404
461	cg27180153	130267	13		NA	25320600		Island		0.00194255	IDC up vs NAT	0.219724	0.0158171	IDC up vs NAT	0.169747
462	cg22558291	130316	13		NA	25506100		Island	LOC646405	0.0106961	IDC up vs NAT	0.246232	0.00988973	IDC up vs NAT	0.240856
462	cg15812020	130317	13		NA	25506200		Island	LOC646405	0.000205804	IDC up vs NAT	0.30541	0.00324893	IDC up vs NAT	0.309889
462	cg15145341	130318	13		NA	25506300		Island	LOC646405	6.54e-05	IDC up vs NAT	0.291868	0.000113744	IDC up vs NAT	0.28341
462	cg03649288	130319	13		NA	25506400		S_Shore	LOC646405	0.0158919	IDC up vs NAT	0.229264	0.00354445	IDC up vs NAT	0.250716
463	cg19463349	130607	13		NA	27316800				0.00705308	IDC up vs NAT	0.184677	0.0112115	IDC up vs NAT	0.155319
463	cg11560654	130608	13		NA	27317100				0.000856945	IDC up vs NAT	0.212661	0.00260868	IDC up vs NAT	0.198722
463	cg13672871	130609	13		TRUE	27317400				0.0122322	IDC up vs NAT	0.201499	0.00244122	IDC up vs NAT	0.217226
464	cg05967403	130821	13		NA	28367200		Island	GSX1	0.00345012	IDC up vs NAT	0.299651	0.003353	IDC up vs NAT	0.333993
464	cg14367229	130822	13		NA	28367700	Unclassified_Cell_type_specific	Island	GSX1	0.00143468	IDC up vs NAT	0.236314	0.000332649	IDC up vs NAT	0.243611
464	cg21851351	130823	13		NA	28368100	Unclassified_Cell_type_specific	Island	GSX1	0.00835352	IDC up vs NAT	0.309919	0.000760967	IDC up vs NAT	0.333328
465	cg15992563	130861	13		TRUE	28491500	Unclassified_Cell_type_specific	Island		0.000318208	IDC up vs NAT	0.503938	0.000181337	IDC up vs NAT	0.546089
465	cg10034364	130862	13		TRUE	28491600	Unclassified_Cell_type_specific	Island		0.00019017	IDC up vs NAT	0.478867	0.000284701	IDC up vs NAT	0.491235
465	cg01193690	130863	13		TRUE	28491600	Unclassified_Cell_type_specific	Island		0.00168694	IDC up vs NAT	0.402679	0.000289664	IDC up vs NAT	0.488101
465	cg12800698	130864	13		TRUE	28491800	Unclassified_Cell_type_specific	Island		0.0156734	IDC up vs NAT	0.278505	0.007324	IDC up vs NAT	0.324342
466	cg01771019	130871	13		NA	28493100		N_Shore	PDX1	0.000772097	IDC up vs NAT	0.243205	0.000196551	IDC up vs NAT	0.249063
466	cg25685262	130872	13		NA	28493300		N_Shore	PDX1	0.00109494	IDC up vs NAT	0.278173	0.000134038	IDC up vs NAT	0.325985
466	cg21101465	130873	13		NA	28493400		N_Shore	PDX1	5.75e-05	IDC up vs NAT	0.286352	1.63e-08	IDC up vs NAT	0.32414
467	cg03907847	130888	13		TRUE	28495900		Island	PDX1	0.028183	IDC up vs NAT	0.225189	0.0010498	IDC up vs NAT	0.328771
467	cg10782668	130889	13	DMR	NA	28496100	Unclassified_Cell_type_specific	Island	PDX1	0.00442904	IDC up vs NAT	0.348464	0.000594774	IDC up vs NAT	0.395606
467	cg18064631	130890	13		NA	28496400	Unclassified_Cell_type_specific	N_Shore	PDX1	0.00529551	IDC up vs NAT	0.249969	0.00710172	IDC up vs NAT	0.242317
467	cg05395403	130891	13		NA	28496600		N_Shore	PDX1	0.0206822	IDC up vs NAT	0.305694	0.0101727	IDC up vs NAT	0.346285
467	cg12238015	130892	13	DMR	NA	28496800		N_Shore	PDX1	0.00729506	IDC up vs NAT	0.229161	0.0081823	IDC up vs NAT	0.231182
468	cg03860037	130894	13		NA	28497400	Unclassified_Cell_type_specific	N_Shore	PDX1	0.00918884	IDC up vs NAT	0.265427	0.00382171	IDC up vs NAT	0.323223
468	cg01622304	130895	13		NA	28497400	Unclassified_Cell_type_specific	N_Shore	PDX1	0.0311086	IDC up vs NAT	0.177394	0.0137347	IDC up vs NAT	0.187058
468	cg25299895	130896	13	DMR	NA	28498100		N_Shore	PDX1	0.0354794	IDC up vs NAT	0.259211	0.0124999	IDC up vs NAT	0.314239
469	cg09975620	130899	13	DMR	NA	28498400		Island	PDX1	0.0045095	IDC up vs NAT	0.372037	0.0010615	IDC up vs NAT	0.462787
469	cg24601716	130900	13	DMR	NA	28498500		Island	PDX1	0.00751346	IDC up vs NAT	0.221966	0.000812662	IDC up vs NAT	0.301727
469	cg12815918	130901	13		NA	28498500		Island	PDX1	0.00301692	IDC up vs NAT	0.286071	0.00262043	IDC up vs NAT	0.307155
469	cg15961466	130902	13	DMR	NA	28498900		Island	PDX1	0.0154464	IDC up vs NAT	0.185354	0.000952787	IDC up vs NAT	0.20945
469	cg26299169	130903	13	DMR	NA	28499000		Island	PDX1	0.000251769	IDC up vs NAT	0.462877	0.00017758	IDC up vs NAT	0.485752
469	cg00184376	130904	13	CDMR	NA	28499000		Island	PDX1	0.000281648	IDC up vs NAT	0.324726	5.78e-06	IDC up vs NAT	0.39763
469	cg21046874	130905	13	CDMR	NA	28500900		N_Shore		0.0145291	IDC up vs NAT	0.277559	0.00968142	IDC up vs NAT	0.315212
469	cg06515235	130906	13	CDMR	NA	28501000		N_Shore		0.0146038	IDC up vs NAT	0.25078	0.00532318	IDC up vs NAT	0.307987
470	cg16300300	130908	13	CDMR	NA	28501400		N_Shore		0.000518205	IDC up vs NAT	0.353008	0.000113767	IDC up vs NAT	0.38292
470	cg09775930	130909	13	CDMR	NA	28501400		N_Shore		0.00140689	IDC up vs NAT	0.364294	0.00088162	IDC up vs NAT	0.366753
[truncated: 5,528 more rows]
