# Supplementary material for: DNA methylation profile of triple negative breast cancer-specific genes comparing lymph node positive patients to lymph node negative patients
Source: Sci Rep. 2016 Sep 27;6:33435. doi: 10.1038/srep33435 (PMC5037364; doi:10.1038/srep33435)
Supplement: Supplementary Table 3 [file srep33435-s3.xls]

## Sheet: Sheet1
DNA methylation profile of triple negative breast cancer-specific genes comparing lymph node positive patients to lymph node negative patients
Andrea Mathe, Michelle Wong-Brown, John F. Forbe, Stephen G. Braye, Warwick J. Locke, Clare Stirzaker, Susan J. Clark, Kelly A. Avery-Kiejda and Rodney J. Scott
Supplementary Table 3: DNA methylation of 63 significant probes that cover 26 of the 66 validated genes from previous study
								study cohort			validation cohort
Column ID	CHR	DMR	ENHANCER	MAPINFO	REGULATORY_FEATURE_GROUP	RELATION_TO_UCSC_CPG_ISLAND	UCSC_REFGENE_NAME	p-value(IDC vs. NAT)	FoldChange(IDC vs. NAT) (Description)	Estimate(IDC vs. NAT)	p-value(IDC vs. NAT)	FoldChange(IDC vs. NAT) (Description)	Estimate(IDC vs. NAT)
cg12504828	17			66971371			ABCA9	0.0098679	IDC down vs NAT	-0.122508	0.0288487	IDC down vs NAT	-0.121155
cg12565635	7			16845331			AGR2	0.0379531	IDC down vs NAT	-0.137089	0.00337916	IDC down vs NAT	-0.160717
cg25824760	18			14748128		Island	ANKRD30B	0.00304571	IDC up vs NAT	0.126877	0.0204436	IDC up vs NAT	0.120974
cg23703062	18			14748198		Island	ANKRD30B	0.035091	IDC up vs NAT	0.183027	0.0272277	IDC up vs NAT	0.19111
cg13266435	18			14748220		Island	ANKRD30B	0.00811852	IDC up vs NAT	0.236536	0.0371344	IDC up vs NAT	0.178661
cg21293934	18			14748230		Island	ANKRD30B	0.0171416	IDC up vs NAT	0.21018	0.0295154	IDC up vs NAT	0.16775
cg24061208	18			14748250		S_Shore	ANKRD30B;ANKRD30B	0.00391234	IDC up vs NAT	0.299256	0.0173258	IDC up vs NAT	0.270965
cg03014326	18			14748285		S_Shore	ANKRD30B;ANKRD30B	0.000240122	IDC up vs NAT	0.441016	0.00303931	IDC up vs NAT	0.430815
cg21281009	18			14748298		S_Shore	ANKRD30B;ANKRD30B	0.0129996	IDC up vs NAT	0.205533	0.0453817	IDC up vs NAT	0.136457
cg25028542	7			36429120	Promoter_Associated	N_Shore	ANLN;KIAA0895	0.0104429	IDC down vs NAT	-0.113858	0.00938756	IDC down vs NAT	-0.122396
cg22041712	1		TRUE	214834360	Gene_Associated_Cell_type_specific		CENPF	3.60589e-08	IDC up vs NAT	0.243971	4.80879e-06	IDC up vs NAT	0.251395
cg23196831	8	DMR		121137537		Island	COL14A1;COL14A1	0.0485346	IDC up vs NAT	0.22871	0.0343197	IDC up vs NAT	0.261041
cg26626663	8	CDMR		121137879	Unclassified	S_Shore	COL14A1	0.0145585	IDC up vs NAT	0.36591	0.0113224	IDC up vs NAT	0.349029
cg12065840	8	CDMR		121138133		S_Shore	COL14A1	0.0323067	IDC up vs NAT	0.284108	0.0849781	IDC up vs NAT	0.223205
cg23586322	8	CDMR		121138232		S_Shore	COL14A1	0.0138145	IDC up vs NAT	0.359889	0.0399101	IDC up vs NAT	0.275518
cg23281803	8	CDMR		121138317		S_Shore	COL14A1	0.0143078	IDC up vs NAT	0.302584	0.00443705	IDC up vs NAT	0.295618
cg25448355	8		TRUE	121224799			COL14A1	2.5078e-06	IDC up vs NAT	0.188741	2.07829e-08	IDC up vs NAT	0.203729
cg09102257	5			137803102		Island	EGR1	4.74463e-09	IDC up vs NAT	0.514134	3.2036e-10	IDC up vs NAT	0.507555
cg07336840	5			137803197		Island	EGR1	1.03852e-07	IDC up vs NAT	0.32909	9.58899e-09	IDC up vs NAT	0.310973
cg23029363	5			137803326		Island	EGR1	2.45154e-08	IDC up vs NAT	0.267251	1.07117e-10	IDC up vs NAT	0.256597
cg19729803	5			137803362		S_Shore	EGR1	3.04468e-07	IDC up vs NAT	0.28312	6.33708e-11	IDC up vs NAT	0.290604
cg01107476	5			137804819		S_Shore	EGR1	0.00163917	IDC up vs NAT	0.237819	0.00480607	IDC up vs NAT	0.232159
cg04239786	5		TRUE	44316088			FGF10	0.0379089	IDC down vs NAT	-0.12552	0.0201817	IDC down vs NAT	-0.138111
cg16204420	5	DMR		44332757			FGF10	0.00113517	IDC down vs NAT	-0.230977	0.000940587	IDC down vs NAT	-0.219778
cg19995899	2			216274747			FN1;FN1;FN1;FN1;FN1;FN1	0.0242509	IDC down vs NAT	-0.162119	0.00449926	IDC down vs NAT	-0.215081
cg00232500	9			14910689			FREM1	0.0338501	IDC up vs NAT	0.126398	0.0084878	IDC up vs NAT	0.149178
cg07618435	6	RDMR		26160478		S_Shelf	HIST1H2BD	0.00760223	IDC down vs NAT	-0.194642	0.00528134	IDC down vs NAT	-0.186121
cg02347984	6			26170601		N_Shore	HIST1H2BD	8.28751e-08	IDC down vs NAT	-0.193044	6.99961e-08	IDC down vs NAT	-0.181835
cg23046919	12			102795843			IGF1;IGF1;IGF1	0.0200988	IDC down vs NAT	-0.163041	0.0080632	IDC down vs NAT	-0.152467
cg12742178	12		TRUE	102815929			IGF1;IGF1;IGF1;IGF1	0.0173265	IDC down vs NAT	-0.215658	0.0352289	IDC down vs NAT	-0.178246
cg00264799	12		TRUE	102848839			IGF1;IGF1;IGF1;IGF1	0.0384331	IDC down vs NAT	-0.115937	0.011214	IDC down vs NAT	-0.134629
cg24729879	5	RDMR		55288892		N_Shore	IL6ST;IL6ST	0.000639732	IDC up vs NAT	0.225186	0.000668706	IDC up vs NAT	0.218312
cg16375820	5	RDMR		55289001		N_Shore	IL6ST;IL6ST	0.00153418	IDC up vs NAT	0.167225	0.00381951	IDC up vs NAT	0.142086
cg15219433	5			55290763	Promoter_Associated	Island	IL6ST;IL6ST	0.0100718	IDC up vs NAT	0.12218	0.00423977	IDC up vs NAT	0.144433
cg12922492	7		TRUE	41731552	Unclassified_Cell_type_specific		INHBA	0.0238597	IDC down vs NAT	-0.199799	0.0246354	IDC down vs NAT	-0.184405
cg01412469	7			41732237			INHBA;LOC285954;LOC285954	0.00669736	IDC down vs NAT	-0.129749	0.0113435	IDC down vs NAT	-0.136269
cg15291905	7		TRUE	41741671		N_Shelf	INHBA;LOC285954;LOC285954	0.0145901	IDC down vs NAT	-0.195387	0.00144504	IDC down vs NAT	-0.252438
cg23143313	6			129251318		Island	LAMA2;LAMA2	0.018616	IDC up vs NAT	0.136308	0.00515181	IDC up vs NAT	0.160657
cg05912079	5			38595383			LIFR;LIFR	0.00575533	IDC down vs NAT	-0.246974	0.00515492	IDC down vs NAT	-0.274472
cg14119337	14			101291891		N_Shore	MEG3;MEG3;MEG3	0.00265894	IDC up vs NAT	0.179231	0.00560179	IDC up vs NAT	0.140243
cg12967319	14			101291997		N_Shore	MEG3;MEG3;MEG3	0.0255774	IDC up vs NAT	0.13654	0.0121279	IDC up vs NAT	0.149815
cg04304932	14			101292128		Island	MEG3;MEG3;MEG3	0.00216448	IDC up vs NAT	0.203047	0.0308573	IDC up vs NAT	0.127136
cg15419911	14	RDMR		101292872	Unclassified	Island	MEG3;MEG3;MEG3	0.00350776	IDC up vs NAT	0.195184	0.0170225	IDC up vs NAT	0.177349
cg14123427	14	RDMR		101293450		Island	MEG3;MEG3;MEG3	0.00100397	IDC up vs NAT	0.209889	0.0116316	IDC up vs NAT	0.183134
cg26374305	14			101293856	Unclassified	Island	MEG3;MEG3;MEG3	4.5633e-06	IDC up vs NAT	0.337209	8.46694e-07	IDC up vs NAT	0.328556
cg08698721	14			101294147		Island	MEG3;MEG3;MEG3	0.000141037	IDC up vs NAT	0.190198	0.00622146	IDC up vs NAT	0.167522
cg24183098	14	CDMR		101296297		S_Shore	MEG3;MEG3;MEG3	0.0393784	IDC down vs NAT	-0.143286	0.034024	IDC down vs NAT	-0.151043
cg03039990	14			101317622	Unclassified		MIR770;MEG3;MEG3;MEG3	0.0489767	IDC down vs NAT	-0.151351	0.00627921	IDC down vs NAT	-0.2299
cg06070002	1			45986120		N_Shore	PRDX1;PRDX1;PRDX1	0.0133893	IDC down vs NAT	-0.266822	0.000782337	IDC down vs NAT	-0.301313
cg15627031	1			45987517	Promoter_Associated	Island	PRDX1;PRDX1;PRDX1;PRDX1;PRDX1;PRDX1	0.00490652	IDC down vs NAT	-0.122712	0.00499777	IDC down vs NAT	-0.1232
cg07855471	3		TRUE	29782270			RBMS3;RBMS3;RBMS3	0.00268036	IDC down vs NAT	-0.144439	0.00128138	IDC down vs NAT	-0.167814
cg06372223	16			87899784		N_Shelf	SLC7A5	0.00673625	IDC down vs NAT	-0.197498	0.000790169	IDC down vs NAT	-0.245176
cg04212239	3			160119314	Promoter_Associated	S_Shore	SMC4;SMC4	4.64271e-08	IDC down vs NAT	-0.17834	4.03954e-06	IDC down vs NAT	-0.154626
cg13783238	3			160121821		S_Shelf	SMC4;MIR15B;SMC4;MIR16-2	0.0150425	IDC down vs NAT	-0.212821	0.0086989	IDC down vs NAT	-0.211788
cg12785694	3			160122168		S_Shelf	SMC4;MIR15B;SMC4;MIR16-2	0.00327621	IDC down vs NAT	-0.280089	0.001173	IDC down vs NAT	-0.328584
cg09100593	3			160122503		S_Shelf	SMC4;SMC4;MIR16-2	0.00115148	IDC down vs NAT	-0.300396	0.000280265	IDC down vs NAT	-0.311667
cg26212229	18			19191611		N_Shore	SNRPD1	0.026354	IDC down vs NAT	-0.180151	0.0109313	IDC down vs NAT	-0.18323
cg08003102	4			88451496			SPARCL1;SPARCL1	0.00878357	IDC up vs NAT	0.193918	0.0337462	IDC up vs NAT	0.141025
cg05355411	8		TRUE	70449272			SULF1;SULF1;SULF1;SULF1	0.0179931	IDC down vs NAT	-0.221373	0.0160809	IDC down vs NAT	-0.165831
cg08225389	8			70504160			SULF1;SULF1;SULF1;SULF1	0.0230553	IDC down vs NAT	-0.190031	0.022025	IDC down vs NAT	-0.148243
cg10373607	20			51592177	Unclassified	S_Shelf	TSHZ2	0.0192808	IDC up vs NAT	0.194056	0.141443	IDC up vs NAT	0.123219
cg07333305	20	DMR		52029943	Unclassified		TSHZ2	0.0438653	IDC down vs NAT	-0.135755	0.0307164	IDC down vs NAT	-0.156691
cg02838589	20			44444530		S_Shelf	UBE2C;UBE2C;UBE2C;UBE2C;UBE2C;UBE2C	0.00163352	IDC down vs NAT	-0.205499	0.000682948	IDC down vs NAT	-0.239325
