# Supplementary material for: DNA methylation profile of triple negative breast cancer-specific genes comparing lymph node positive patients to lymph node negative patients
Source: Sci Rep. 2016 Sep 27;6:33435. doi: 10.1038/srep33435 (PMC5037364; doi:10.1038/srep33435)
Supplement: Supplementary Table 4 [file srep33435-s4.xls]

## Sheet: Sheet1
DNA methylation profile of triple negative breast cancer-specific genes comparing lymph node positive patients to lymph node negative patients
Andrea Mathe, Michelle Wong-Brown, John F. Forbe, Stephen G. Braye, Warwick J. Locke, Clare Stirzaker, Susan J. Clark, Kelly A. Avery-Kiejda and Rodney J. Scott
Supplementary Table 4: DMRs from the comparison LN vs NAT, associated with the gene expression of 14 of the 83 genes associated with LN metastasis from our previous study
DNA methylation											gene expression from previous study
# of DMR	Probeset ID	CHR	ENHANCER	MAPINFO	REGULATORY_FEATURE_GROUP	RELATION_TO_UCSC_CPG_ISLAND	UCSC_REFGENE_NAME	p-value(LN vs. NAT)	FoldChange(LN vs. NAT) (Description)	Estimate(LN vs. NAT)	Fold-Change(IDC+ vs. NAT+)	p-value(IDC+ vs. NAT+)	Fold-Change(LNmet vs. NAT+)	p-value(LNmet vs. NAT+)
1	cg18436898	12		47471907		N_Shore	AMIGO2;AMIGO2	0.000319973	LN up vs NAT	0.194668	-1.68	0.000167	-1.77	6.19e-05
	cg23829318	12		47471979		N_Shore	AMIGO2;AMIGO2	0.000293952	LN up vs NAT	0.255911	-1.68	0.000167	-1.77	6.19e-05
	cg27149388	12		47473796		Island	AMIGO2;AMIGO2	0.000166317	LN up vs NAT	0.187453	-1.68	0.000167	-1.77	6.19e-05
	cg09933058	12		47473799		Island	AMIGO2;AMIGO2	0.000201369	LN up vs NAT	0.119679	-1.68	0.000167	-1.77	6.19e-05
2	cg09788693	1	TRUE	208063733			CD34;CD34	0.00173989	LN up vs NAT	0.147103	-1.94	0.000179	-2.2	2.1e-05
	cg02951739	1	TRUE	20807386		N_Shelf	CD34;CD34	0.00129727	LN down vs NAT	-0.261367	-1.94	0.000179	-2.2	2.1e-05
	cg02852407	1		208085455		S_Shore	CD34;CD34	0.00895489	LN down vs NAT	-0.168964	-1.94	0.000179	-2.2	2.1e-05
3	cg09102257	5		137803102		Island	EGR1	1.70949e-10	LN up vs NAT	0.554873	-2.85	0.000158	-3.27	4.06e-05
	cg07336840	5		137803197		Island	EGR1	1.89545e-08	LN up vs NAT	0.321238	-2.85	0.000158	-3.27	4.06e-05
	cg23029363	5		137803326		Island	EGR1	2.99239e-11	LN up vs NAT	0.287483	-2.85	0.000158	-3.27	4.06e-05
	cg19729803	5		137803362		S_Shore	EGR1	1.26617e-10	LN up vs NAT	0.301333	-2.85	0.000158	-3.27	4.06e-05
	cg01107476	5		137804819		S_Shore	EGR1	0.00819477	LN up vs NAT	0.23038	-2.85	0.000158	-3.27	4.06e-05
4	cg25649765	2		11672761			GREB1	0.00122692	LN up vs NAT	0.326953	-1.56	0.000116	-1.57	0.000129
	cg10612997	2		11673928			GREB1	0.0103326	LN down vs NAT	-0.206747	-1.56	0.000116	-1.57	0.000129
	cg02584498	2		11674057			GREB1	0.131136	LN down vs NAT	-0.159871	-1.56	0.000116	-1.57	0.000129
	cg10849854	2		11674557			GREB1	0.053377	LN down vs NAT	-0.179912	-1.56	0.000116	-1.57	0.000129
	cg02788938	2	TRUE	116900728			GREB1	0.00633592	LN up vs NAT	0.190934	-1.56	0.000116	-1.57	0.000129
	cg25744579	2		11724901			GREB1;GREB1;GREB1	0.0434129	LN down vs NAT	-0.234087	-1.56	0.000116	-1.57	0.000129
	cg24173596	2		11734257		S_Shore	GREB1	0.00143776	LN down vs NAT	-0.172539	-1.56	0.000116	-1.57	0.000129
	cg20954893	2		11761803		S_Shelf	GREB1	0.0206699	LN down vs NAT	-0.131856	-1.56	0.000116	-1.57	0.000129
5	cg09955886	10		7603804			ITIH5;ITIH5	0.0123334	LN up vs NAT	0.18514	-1.6	0.000356	-1.78	3.16e-05
	cg12246472	10		7603859			ITIH5;ITIH5	0.00520507	LN up vs NAT	0.287157	-1.6	0.000356	-1.78	3.16e-05
	cg00455523	10		7614151			ITIH5;ITIH5;ITIH5	0.0154554	LN down vs NAT	-0.147153	-1.6	0.000356	-1.78	3.16e-05
	cg05480883	10		7614570		N_Shelf	ITIH5;ITIH5;ITIH5	5.52979e-06	LN down vs NAT	-0.241411	-1.6	0.000356	-1.78	3.16e-05
	cg03091851	10		7617637		N_Shore	ITIH5;ITIH5;ITIH5	0.0168473	LN down vs NAT	-0.171193	-1.6	0.000356	-1.78	3.16e-05
	cg14550145	10		7618474		Island	ITIH5;ITIH5;ITIH5	0.0251762	LN down vs NAT	-0.141804	-1.6	0.000356	-1.78	3.16e-05
	cg06993191	10	TRUE	76514031	Unclassified_Cell_type_specific		ITIH5;ITIH5;ITIH5	0.0124504	LN down vs NAT	-0.174033	-1.6	0.000356	-1.78	3.16e-05
	cg20464151	10		7661622			ITIH5;ITIH5;ITIH5	0.0103876	LN down vs NAT	-0.100947	-1.6	0.000356	-1.78	3.16e-05
	cg03391533	10		7662761			ITIH5;ITIH5;ITIH5	0.00779638	LN down vs NAT	-0.114892	-1.6	0.000356	-1.78	3.16e-05
6	cg12782180	7		127880932		Island	LEP	0.0101013	LN up vs NAT	0.381717	-3.34	2.14e-06	-2.95	2.38e-05
	cg07464571	7		127881001		Island	LEP	0.0142123	LN up vs NAT	0.341612	-3.34	2.14e-06	-2.95	2.38e-05
	cg00840332	7		127881269		Island	LEP	0.00262307	LN up vs NAT	0.380715	-3.34	2.14e-06	-2.95	2.38e-05
	cg19594666	7		127881280		Island	LEP	0.0146021	LN up vs NAT	0.388135	-3.34	2.14e-06	-2.95	2.38e-05
	cg26814075	7		127881298		Island	LEP	0.00786323	LN up vs NAT	0.396354	-3.34	2.14e-06	-2.95	2.38e-05
7	cg08500417	7	TRUE	102574445			LRRC17	0.000954683	LN up vs NAT	0.149777	-1.54	0.000405	-1.67	6.38e-05
	cg18108818	7	TRUE	102574475			LRRC17	0.00534311	LN up vs NAT	0.112267	-1.54	0.000405	-1.67	6.38e-05
	cg20066782	7	TRUE	102574504			LRRC17	0.0189016	LN up vs NAT	0.109532	-1.54	0.000405	-1.67	6.38e-05
	cg08123413	7		102583144			LRRC17	0.0115692	LN up vs NAT	0.168564	-1.54	0.000405	-1.67	6.38e-05
8	cg14034270	14		101291100		N_Shore	MEG3;MEG3;MEG3	0.000620341	LN down vs NAT	-0.11981	-2.65	3.68e-08	-2.8	1.79e-08
	cg14119337	14		101291891		N_Shore	MEG3;MEG3;MEG3	0.0013655	LN up vs NAT	0.176039	-2.65	3.68e-08	-2.8	1.79e-08
	cg12967319	14		101291997		N_Shore	MEG3;MEG3;MEG3	0.0512296	LN up vs NAT	0.121889	-2.65	3.68e-08	-2.8	1.79e-08
	cg04304932	14		101292128		Island	MEG3;MEG3;MEG3	0.00205021	LN up vs NAT	0.200401	-2.65	3.68e-08	-2.8	1.79e-08
	cg15419911	14		101292872	Unclassified	Island	MEG3;MEG3;MEG3	0.0124743	LN up vs NAT	0.198681	-2.65	3.68e-08	-2.8	1.79e-08
	cg14123427	14		101293450		Island	MEG3;MEG3;MEG3	0.0114069	LN up vs NAT	0.195753	-2.65	3.68e-08	-2.8	1.79e-08
	cg26374305	14		101293856	Unclassified	Island	MEG3;MEG3;MEG3	1.53376e-07	LN up vs NAT	0.383006	-2.65	3.68e-08	-2.8	1.79e-08
	cg08698721	14		101294147		Island	MEG3;MEG3;MEG3	0.0241837	LN up vs NAT	0.144568	-2.65	3.68e-08	-2.8	1.79e-08
	cg24183098	14		101296297		S_Shore	MEG3;MEG3;MEG3	0.00933741	LN down vs NAT	-0.200644	-2.65	3.68e-08	-2.8	1.79e-08
	cg08051604	14	TRUE	101309386			MEG3;MEG3;MEG3	0.0905904	LN up vs NAT	0.147007	-2.65	3.68e-08	-2.8	1.79e-08
	cg03039990	14		101317622	Unclassified		MIR770;MEG3;MEG3;MEG3	0.0119469	LN down vs NAT	-0.223497	-2.65	3.68e-08	-2.8	1.79e-08
9	cg06679494	17		6921295		S_Shelf	MIR497;MIR195	0.000865277	LN up vs NAT	0.274124	-1.8	6.41e-06	-1.68	6.55e-05
	cg02329670	17		6921400		N_Shelf	MIR497;MIR195	4.61176e-06	LN up vs NAT	0.309135	-1.8	6.41e-06	-1.68	6.55e-05
	cg21040575	17		6921465		N_Shelf	MIR497;MIR195	0.00141151	LN up vs NAT	0.200022	-1.8	6.41e-06	-1.68	6.55e-05
10	cg02526439	8		89053427			MMP16	0.0289889	LN down vs NAT	-0.143523	-1.51	0.000204	-1.57	9.02e-05
	cg04028606	8	TRUE	890966		N_Shelf	MMP16	0.00832759	LN down vs NAT	-0.221804	-1.51	0.000204	-1.57	9.02e-05
	cg13089406	8	TRUE	89218697			MMP16;MMP16	0.0872532	LN down vs NAT	-0.100926	-1.51	0.000204	-1.57	9.02e-05
	cg20531808	8	TRUE	89231006			MMP16;MMP16	0.128602	LN down vs NAT	-0.11314	-1.51	0.000204	-1.57	9.02e-05
	cg19130189	8	TRUE	89241632			MMP16;MMP16	0.0208319	LN down vs NAT	-0.197636	-1.51	0.000204	-1.57	9.02e-05
	cg02695697	8	TRUE	89255591			MMP16;MMP16	0.0227146	LN down vs NAT	-0.194448	-1.51	0.000204	-1.57	9.02e-05
11	cg07426784	7	TRUE	103279088			RELN;RELN	0.0308541	LN down vs NAT	-0.148235	-1.78	8.99e-05	-1.8	0.000112
	cg16527112	7	TRUE	103301932			RELN;RELN	0.025477	LN down vs NAT	-0.212693	-1.78	8.99e-05	-1.8	0.000112
	cg18011364	7		103630086		Island	RELN;RELN	0.00112513	LN up vs NAT	0.116936	-1.78	8.99e-05	-1.8	0.000112
12	cg09207137	X		21958629	Promoter_Associated	Island	SMS	0.0644408	LN up vs NAT	0.10965	2.03	0.000107	2	0.000205
	cg22417589	X		21958631	Promoter_Associated	Island	SMS	0.0133404	LN up vs NAT	0.172237	2.03	0.000107	2	0.000205
	cg02417823	X		21958684	Promoter_Associated	Island	SMS	0.0167906	LN up vs NAT	0.149537	2.03	0.000107	2	0.000205
	cg07858069	X		21958690	Promoter_Associated	Island	SMS	0.0154016	LN up vs NAT	0.196148	2.03	0.000107	2	0.000205
13	cg00185066	13		80910763		N_Shelf	SPRY2	0.000483976	LN up vs NAT	0.191108	-1.58	0.000249	-1.6	0.000263
	cg22369786	13		80911626		N_Shore	SPRY2	0.00028135	LN up vs NAT	0.447513	-1.58	0.000249	-1.6	0.000263
	cg15374435	13		80911692		N_Shore	SPRY2	3.76211e-06	LN up vs NAT	0.497923	-1.58	0.000249	-1.6	0.000263
	cg18607411	13		80911808		N_Shore	SPRY2	0.00282792	LN up vs NAT	0.260904	-1.58	0.000249	-1.6	0.000263
	cg16766325	13		80912906	Promoter_Associated	N_Shore	SPRY2	0.00619083	LN up vs NAT	0.178359	-1.58	0.000249	-1.6	0.000263
	cg20259674	13		80915130	Promoter_Associated	Island	SPRY2	0.00013533	LN up vs NAT	0.103043	-1.58	0.000249	-1.6	0.000263
14	cg10373607	20		51592177	Unclassified	S_Shelf	TSHZ2	0.0095066	LN up vs NAT	0.239298	-2.14	0.000131	-2.33	3.94e-05
	cg07333305	20		52029943	Unclassified		TSHZ2	0.0146839	LN down vs NAT	-0.190335	-2.14	0.000131	-2.33	3.94e-05
	cg16499956	20		52036204			TSHZ2	0.0131005	LN down vs NAT	-0.11871	-2.14	0.000131	-2.33	3.94e-05
