# Supplementary material for: DNA methylation profile of triple negative breast cancer-specific genes comparing lymph node positive patients to lymph node negative patients
Source: Sci Rep. 2016 Sep 27;6:33435. doi: 10.1038/srep33435 (PMC5037364; doi:10.1038/srep33435)
Supplement: Supplementary Table 5 [file srep33435-s5.xls]

## Sheet: Sheet3
DNA methylation profile of triple negative breast cancer-specific genes comparing lymph node positive patients to lymph node negative patients
Andrea Mathe, Michelle Wong-Brown, John F. Forbe, Stephen G. Braye, Warwick J. Locke, Clare Stirzaker, Susan J. Clark, Kelly A. Avery-Kiejda and Rodney J. Scott
Supplementary Table 5: Pathway enrichment analysis from promoter and enhancer genes comparing DNA methylation between lymph node metastasis (LN) and matched normal adjacent tissue (NAT).
	Pathway Name	Database	Enrichment Score	Enrichment p-value	% genes in pathway that are present	Tissue type score	IDC vs. LN score	# genes in list, in pathway	# genes not in list, in pathway	# genes in list, not in pathway	# genes not in list, not in pathway
hypomethylation	Inflammatory mediator regulation of TRP channels	kegg	8.78363	0.000153221	2.63736	1.72205	1.92676	12	443	191	26902
	Fructose and mannose metabolism	kegg	6.72806	0.00119685	4.6729	2.17056	2.11572	5	102	198	27243
	Regulation of lipolysis in adipocytes	kegg	5.59886	0.0037021	2.63158	1.8449	1.73929	7	259	196	27086
	Estrogen signaling pathway	kegg	5.36215	0.00469079	1.96464	1.90362	1.80776	10	499	193	26846
	Platelet activation	kegg	5.33093	0.00483955	1.84874	2.15713	2.0192	11	584	192	26761
	Pentose phosphate pathway	kegg	5.22012	0.00540666	4.21053	2.17336	2.0742	4	91	199	27254
	Phosphatidylinositol signaling system	kegg	4.80087	0.00822263	2.26537	1.75719	1.53186	7	302	196	27043
	Cholinergic synapse	kegg	4.50083	0.0110998	1.82927	1.93254	1.66262	9	483	194	26862
	Progesterone-mediated oocyte maturation	kegg	4.367	0.0126893	1.91388	1.88877	1.88364	8	410	195	26935
	Aldosterone-regulated sodium reabsorption	kegg	4.32352	0.0132532	2.6455	2.02479	2.15814	5	184	198	27161
	Pantothenate and CoA biosynthesis	kegg	4.19747	0.0150335	4.28571	2.4304	1.78538	3	67	200	27278
	Thyroid hormone synthesis	kegg	4.09963	0.0165788	2.18182	1.81869	1.52123	6	269	197	27076
	Insulin secretion	kegg	3.75754	0.0233411	1.83727	1.78969	1.61135	7	374	196	26971
	TNF signaling pathway	kegg	3.7411	0.0237281	1.52905	2.5116	2.31737	10	644	193	26701
	cGMP-PKG signaling pathway	kegg	3.70468	0.0246081	1.45889	1.91479	1.38589	11	743	192	26602
hypermethylation	Glycosaminoglycan biosynthesis - heparan sulfate / heparin	kegg	6.71552	0.00121196	3.7037	2.20048	2.08045	3	78	68	27399
	Axon guidance	kegg	5.60899	0.00366478	1.04348	2.14491	2.30097	6	569	65	26908
	Gastric acid secretion	kegg	5.02573	0.00656682	1.38889	1.86717	1.62543	4	284	67	27193
	GABAergic synapse	kegg	4.85032	0.00782585	1.32013	2.06745	1.97016	4	299	67	27178
	Glycosaminoglycan biosynthesis - chondroitin sulfate / dermatan sulfate	kegg	3.98392	0.0186126	2.46914	1.76555	2.28057	2	79	69	27398
	SNARE interactions in vesicular transport	kegg	3.38326	0.0339365	1.78571	2.57107	2.93206	2	110	69	27367
	Thyroid hormone synthesis	kegg	3.37524	0.0342098	1.09091	1.95624	1.65214	3	272	68	27205
	Morphine addiction	kegg	3.35703	0.0348387	1.08303	1.98094	1.70516	3	274	68	27203
	Mucin type O-Glycan biosynthesis	kegg	3.25776	0.0384743	1.66667	2.32623	1.87927	2	118	69	27359
	DNA replication	kegg	3.15534	0.0426237	1.5748	2.28032	2.23941	2	125	69	27352
	Salivary secretion	kegg	2.82519	0.0592975	0.872093	1.98377	1.73148	3	341	68	27136
	Melanogenesis	kegg	2.47692	0.0840015	0.75188	1.84801	1.68283	3	396	68	27081
	Glutamatergic synapse	kegg	2.14738	0.11679	0.649351	1.90953	1.57758	3	459	68	27018
	ErbB signaling pathway	kegg	2.14738	0.11679	0.649351	2.22467	2.17613	3	459	68	27018
	MicroRNAs in cancer	kegg	2.10759	0.12153	0.457666	1.93216	2.10572	6	1305	65	26172
