# Supplementary material for: DNA methylation profile of triple negative breast cancer-specific genes comparing lymph node positive patients to lymph node negative patients
Source: Sci Rep. 2016 Sep 27;6:33435. doi: 10.1038/srep33435 (PMC5037364; doi:10.1038/srep33435)
Supplement: Supplementary Table 6 [file srep33435-s6.xls]

## Sheet: Sheet1
DNA methylation profile of triple negative breast cancer-specific genes comparing lymph node positive patients to lymph node negative patients
Andrea Mathe, Michelle Wong-Brown, Warwick J. Locke, Clare Stirzaker, Stephen G. Braye, John F. Forbes, Susan J. Clark, Kelly A. Avery-Kiejda and Rodney J. Scott
Supplementary Table 6: Methylation-Binding-Domain capture sequencing cohort information.
Sample #	tissue type	ER	PR	HER2	grade	Age	Survival status
1	LN	negative	negative	negative	3	unkown	unknown
2	LN	negative	negative	negative	3	30	unknown
3	LN	negative	negative	negative	3	50	deceased
4	LN	negative	negative	negative	3	unkown	deceased
5	LN	negative	negative	negative	3	62	alive
6	LN	negative	negative	negative	3	66	alive
7	LN	negative	negative	negative	3	48	alive
8	NAT	negative	negative	negative		48	unknown
9	NAT	negative	negative	negative		47	alive
10	NAT	negative	negative	negative		54	alive
11	NAT	negative	negative	negative		68	unknown
